# Supplementary material for: Novel Hit Compounds as Putative Antifungals: The Case of Aspergillus fumigatus
Source: Molecules. 2019 Oct 25;24(21):3853. doi: 10.3390/molecules24213853 (PMC6864791; doi:10.3390/molecules24213853)
Supplement: Supplementary file 1 [file molecules-24-03853-s001.zip]

Archive with 111 entries (104 files):
- supplementary-final/
- supplementary-final/Files_to_Supplementary/
- supplementary-final/Files_to_Supplementary/Final_Compounds/
- supplementary-final/Files_to_Supplementary/Final_Compounds/Final_Compounds_Pharmacophore.pmz
- supplementary-final/Files_to_Supplementary/Final_Compounds/Final_Compounds_Pharmacophore.sdf
- supplementary-final/Files_to_Supplementary/Final_Compounds/Final_pharmacophore.pmz
- supplementary-final/Files_to_Supplementary/Final_Compounds/Final_Selection.ldb/
- supplementary-final/Files_to_Supplementary/Final_Compounds/Final_Selection.ldb/log/
- supplementary-final/Files_to_Supplementary/Final_Compounds/Final_Selection.ldb/log/log.ctrl
- supplementary-final/Files_to_Supplementary/Final_Compounds/Final_Selection.ldb/log/log1.dat
- supplementary-final/Files_to_Supplementary/Final_Compounds/Final_Selection.ldb/log/logmirror.ctrl
- supplementary-final/Files_to_Supplementary/Final_Compounds/Final_Selection.ldb/log/README_DO_NOT_TOUCH_FILES.txt
- supplementary-final/Files_to_Supplementary/Final_Compounds/Final_Selection.ldb/README_DO_NOT_TOUCH_FILES.txt
- supplementary-final/Files_to_Supplementary/Final_Compounds/Final_Selection.ldb/seg0/
- supplementary-final/Files_to_Supplementary/Final_Compounds/Final_Selection.ldb/seg0/c10.dat
- supplementary-final/Files_to_Supplementary/Final_Compounds/Final_Selection.ldb/seg0/c101.dat
- supplementary-final/Files_to_Supplementary/Final_Compounds/Final_Selection.ldb/seg0/c111.dat
- supplementary-final/Files_to_Supplementary/Final_Compounds/Final_Selection.ldb/seg0/c121.dat
- supplementary-final/Files_to_Supplementary/Final_Compounds/Final_Selection.ldb/seg0/c130.dat
- supplementary-final/Files_to_Supplementary/Final_Compounds/Final_Selection.ldb/seg0/c141.dat
- supplementary-final/Files_to_Supplementary/Final_Compounds/Final_Selection.ldb/seg0/c150.dat
- supplementary-final/Files_to_Supplementary/Final_Compounds/Final_Selection.ldb/seg0/c161.dat
- supplementary-final/Files_to_Supplementary/Final_Compounds/Final_Selection.ldb/seg0/c171.dat
- supplementary-final/Files_to_Supplementary/Final_Compounds/Final_Selection.ldb/seg0/c180.dat
- supplementary-final/Files_to_Supplementary/Final_Compounds/Final_Selection.ldb/seg0/c191.dat
- supplementary-final/Files_to_Supplementary/Final_Compounds/Final_Selection.ldb/seg0/c1a1.dat
- supplementary-final/Files_to_Supplementary/Final_Compounds/Final_Selection.ldb/seg0/c1b1.dat
- supplementary-final/Files_to_Supplementary/Final_Compounds/Final_Selection.ldb/seg0/c1c0.dat
- supplementary-final/Files_to_Supplementary/Final_Compounds/Final_Selection.ldb/seg0/c1d1.dat
- supplementary-final/Files_to_Supplementary/Final_Compounds/Final_Selection.ldb/seg0/c1e0.dat
- supplementary-final/Files_to_Supplementary/Final_Compounds/Final_Selection.ldb/seg0/c1f1.dat
- supplementary-final/Files_to_Supplementary/Final_Compounds/Final_Selection.ldb/seg0/c20.dat
- supplementary-final/Files_to_Supplementary/Final_Compounds/Final_Selection.ldb/seg0/c200.dat
- supplementary-final/Files_to_Supplementary/Final_Compounds/Final_Selection.ldb/seg0/c211.dat
- supplementary-final/Files_to_Supplementary/Final_Compounds/Final_Selection.ldb/seg0/c221.dat
- supplementary-final/Files_to_Supplementary/Final_Compounds/Final_Selection.ldb/seg0/c230.dat
- supplementary-final/Files_to_Supplementary/Final_Compounds/Final_Selection.ldb/seg0/c241.dat
- supplementary-final/Files_to_Supplementary/Final_Compounds/Final_Selection.ldb/seg0/c251.dat
- supplementary-final/Files_to_Supplementary/Final_Compounds/Final_Selection.ldb/seg0/c260.dat
- supplementary-final/Files_to_Supplementary/Final_Compounds/Final_Selection.ldb/seg0/c271.dat
- supplementary-final/Files_to_Supplementary/Final_Compounds/Final_Selection.ldb/seg0/c281.dat
- supplementary-final/Files_to_Supplementary/Final_Compounds/Final_Selection.ldb/seg0/c290.dat
- supplementary-final/Files_to_Supplementary/Final_Compounds/Final_Selection.ldb/seg0/c2a1.dat
- supplementary-final/Files_to_Supplementary/Final_Compounds/Final_Selection.ldb/seg0/c2b1.dat
- supplementary-final/Files_to_Supplementary/Final_Compounds/Final_Selection.ldb/seg0/c2c1.dat
- supplementary-final/Files_to_Supplementary/Final_Compounds/Final_Selection.ldb/seg0/c2d0.dat
- supplementary-final/Files_to_Supplementary/Final_Compounds/Final_Selection.ldb/seg0/c2e1.dat
- supplementary-final/Files_to_Supplementary/Final_Compounds/Final_Selection.ldb/seg0/c2f0.dat
- supplementary-final/Files_to_Supplementary/Final_Compounds/Final_Selection.ldb/seg0/c300.dat
- supplementary-final/Files_to_Supplementary/Final_Compounds/Final_Selection.ldb/seg0/c31.dat
- supplementary-final/Files_to_Supplementary/Final_Compounds/Final_Selection.ldb/seg0/c311.dat
- supplementary-final/Files_to_Supplementary/Final_Compounds/Final_Selection.ldb/seg0/c321.dat
- supplementary-final/Files_to_Supplementary/Final_Compounds/Final_Selection.ldb/seg0/c331.dat
- supplementary-final/Files_to_Supplementary/Final_Compounds/Final_Selection.ldb/seg0/c340.dat
- supplementary-final/Files_to_Supplementary/Final_Compounds/Final_Selection.ldb/seg0/c351.dat
- supplementary-final/Files_to_Supplementary/Final_Compounds/Final_Selection.ldb/seg0/c361.dat
- supplementary-final/Files_to_Supplementary/Final_Compounds/Final_Selection.ldb/seg0/c371.dat
- supplementary-final/Files_to_Supplementary/Final_Compounds/Final_Selection.ldb/seg0/c380.dat
- supplementary-final/Files_to_Supplementary/Final_Compounds/Final_Selection.ldb/seg0/c391.dat
- supplementary-final/Files_to_Supplementary/Final_Compounds/Final_Selection.ldb/seg0/c3a1.dat
- supplementary-final/Files_to_Supplementary/Final_Compounds/Final_Selection.ldb/seg0/c3b1.dat
- supplementary-final/Files_to_Supplementary/Final_Compounds/Final_Selection.ldb/seg0/c3c0.dat
- supplementary-final/Files_to_Supplementary/Final_Compounds/Final_Selection.ldb/seg0/c3d1.dat
- supplementary-final/Files_to_Supplementary/Final_Compounds/Final_Selection.ldb/seg0/c3e1.dat
- supplementary-final/Files_to_Supplementary/Final_Compounds/Final_Selection.ldb/seg0/c3f1.dat
- supplementary-final/Files_to_Supplementary/Final_Compounds/Final_Selection.ldb/seg0/c400.dat
- supplementary-final/Files_to_Supplementary/Final_Compounds/Final_Selection.ldb/seg0/c41.dat
- supplementary-final/Files_to_Supplementary/Final_Compounds/Final_Selection.ldb/seg0/c411.dat
- supplementary-final/Files_to_Supplementary/Final_Compounds/Final_Selection.ldb/seg0/c421.dat
- supplementary-final/Files_to_Supplementary/Final_Compounds/Final_Selection.ldb/seg0/c430.dat
- supplementary-final/Files_to_Supplementary/Final_Compounds/Final_Selection.ldb/seg0/c441.dat
- supplementary-final/Files_to_Supplementary/Final_Compounds/Final_Selection.ldb/seg0/c451.dat
- supplementary-final/Files_to_Supplementary/Final_Compounds/Final_Selection.ldb/seg0/c461.dat
- supplementary-final/Files_to_Supplementary/Final_Compounds/Final_Selection.ldb/seg0/c470.dat
- supplementary-final/Files_to_Supplementary/Final_Compounds/Final_Selection.ldb/seg0/c481.dat
- supplementary-final/Files_to_Supplementary/Final_Compounds/Final_Selection.ldb/seg0/c490.dat
- supplementary-final/Files_to_Supplementary/Final_Compounds/Final_Selection.ldb/seg0/c4a0.dat
- supplementary-final/Files_to_Supplementary/Final_Compounds/Final_Selection.ldb/seg0/c4b0.dat
- supplementary-final/Files_to_Supplementary/Final_Compounds/Final_Selection.ldb/seg0/c4c0.dat
- supplementary-final/Files_to_Supplementary/Final_Compounds/Final_Selection.ldb/seg0/c4d0.dat
- supplementary-final/Files_to_Supplementary/Final_Compounds/Final_Selection.ldb/seg0/c4e0.dat
- supplementary-final/Files_to_Supplementary/Final_Compounds/Final_Selection.ldb/seg0/c4f0.dat
- supplementary-final/Files_to_Supplementary/Final_Compounds/Final_Selection.ldb/seg0/c500.dat
- supplementary-final/Files_to_Supplementary/Final_Compounds/Final_Selection.ldb/seg0/c51.dat
- supplementary-final/Files_to_Supplementary/Final_Compounds/Final_Selection.ldb/seg0/c511.dat
- supplementary-final/Files_to_Supplementary/Final_Compounds/Final_Selection.ldb/seg0/c521.dat
- supplementary-final/Files_to_Supplementary/Final_Compounds/Final_Selection.ldb/seg0/c531.dat
- supplementary-final/Files_to_Supplementary/Final_Compounds/Final_Selection.ldb/seg0/c541.dat
- supplementary-final/Files_to_Supplementary/Final_Compounds/Final_Selection.ldb/seg0/c551.dat
- supplementary-final/Files_to_Supplementary/Final_Compounds/Final_Selection.ldb/seg0/c561.dat
- supplementary-final/Files_to_Supplementary/Final_Compounds/Final_Selection.ldb/seg0/c571.dat
- supplementary-final/Files_to_Supplementary/Final_Compounds/Final_Selection.ldb/seg0/c581.dat
- supplementary-final/Files_to_Supplementary/Final_Compounds/Final_Selection.ldb/seg0/c591.dat
- supplementary-final/Files_to_Supplementary/Final_Compounds/Final_Selection.ldb/seg0/c60.dat
- supplementary-final/Files_to_Supplementary/Final_Compounds/Final_Selection.ldb/seg0/c71.dat
- supplementary-final/Files_to_Supplementary/Final_Compounds/Final_Selection.ldb/seg0/c81.dat
- supplementary-final/Files_to_Supplementary/Final_Compounds/Final_Selection.ldb/seg0/c90.dat
- supplementary-final/Files_to_Supplementary/Final_Compounds/Final_Selection.ldb/seg0/ca1.dat
- supplementary-final/Files_to_Supplementary/Final_Compounds/Final_Selection.ldb/seg0/cb1.dat
- supplementary-final/Files_to_Supplementary/Final_Compounds/Final_Selection.ldb/seg0/cc0.dat
- supplementary-final/Files_to_Supplementary/Final_Compounds/Final_Selection.ldb/seg0/cd1.dat
- supplementary-final/Files_to_Supplementary/Final_Compounds/Final_Selection.ldb/seg0/ce1.dat
- supplementary-final/Files_to_Supplementary/Final_Compounds/Final_Selection.ldb/seg0/cf0.dat
- supplementary-final/Files_to_Supplementary/Final_Compounds/Final_Selection.ldb/seg0/README_DO_NOT_TOUCH_FILES.txt
- supplementary-final/Files_to_Supplementary/Final_Compounds/Final_Selection.ldb/service.properties
- supplementary-final/Files_to_Supplementary/Training_Test_Set/
- supplementary-final/Files_to_Supplementary/Training_Test_Set/Pharmacophore_Training_Test_set_Aligned_Conformations.pmz
- supplementary-final/Files_to_Supplementary/Training_Test_Set/Training_Test_set_Aligned_Conformations.sdf
- supplementary-final/Supplementary Figures.zip
- supplementary-final/Supplementary Pharmacophore files.zip
- supplementary-final/supplementary-final - checked.pdf
