# Supplementary material for: Novel Hit Compounds as Putative Antifungals: The Case of Aspergillus fumigatus
Source: Molecules. 2019 Oct 25;24(21):3853. doi: 10.3390/molecules24213853 (PMC6864791; doi:10.3390/molecules24213853)
Supplement: Supplementary file 1 [file molecules-24-03853-s001.zip › supplementary-final/Files_to_Supplementary/Final_Compounds/Final_Compounds_Pharmacophore.sdf]

ZINC46132136_C8
XX    ILIB10171909233D

 55 57  0  0  1  0              1 V2000
    4.3341    1.8891   -0.2846 C   0  0  0  0  0
    3.6794    1.4523    0.6606 O   0  0  0  0  0
    3.9911    1.7870   -1.6243 N   0  0  0  0  0
    2.8421    1.1469   -2.1261 C   0  0  0  0  0
    1.9192    0.5369   -1.2562 C   0  0  0  0  0
    0.7800   -0.1037   -1.7596 C   0  0  0  0  0
   -0.1881   -0.7681   -0.8575 C   0  0  0  0  0
   -0.8259   -1.7284   -1.2806 O   0  0  0  0  0
   -0.2995   -0.2040    0.3862 N   0  0  0  0  0
   -1.4410   -0.2495    1.0480 C   0  0  0  0  0
   -2.6754   -0.7440    0.6472 N   0  0  0  0  0
   -3.1466   -0.7647   -0.7193 C   0  0  0  0  0
   -4.6644   -0.6558   -0.7602 C   0  0  0  0  0
   -5.1076   -0.6784   -2.1293 O   0  0  0  0  0
   -6.2834   -1.4937   -2.2160 C   0  0  0  0  0
   -6.7128   -1.8010   -0.7973 C   0  0  0  0  0
   -5.3940   -1.7949   -0.0648 C   0  0  0  0  0
   -4.8808   -2.7499   -0.2251 H   0  0  0  0  0
   -5.5023   -1.6393    1.0120 H   0  0  0  0  0
   -7.2627   -2.7427   -0.7110 H   0  0  0  0  0
   -7.3535   -0.9959   -0.4178 H   0  0  0  0  0
   -6.0150   -2.4082   -2.7560 H   0  0  0  0  0
   -7.0568   -0.9680   -2.7832 H   0  0  0  0  0
   -4.9859    0.3040   -0.3365 H   0  0  0  0  0
   -2.6907    0.0805   -1.2473 H   0  0  0  0  0
   -2.8073   -1.6841   -1.2110 H   0  0  0  0  0
   -3.2766   -1.1557    1.3562 H   0  0  0  0  0
   -1.5424    0.2693    2.3311 N   0  0  0  0  0
   -0.8210    1.3286    2.8922 C   0  0  0  0  0
   -0.3427    2.4048    2.1272 C   0  0  0  0  0
    0.3708    3.4468    2.7223 C   0  0  0  0  0
    0.6113    3.4172    4.0904 C   0  0  0  0  0
    1.2971    4.4168    4.6623 F   0  0  0  0  0
    0.1523    2.3652    4.8721 C   0  0  0  0  0
   -0.5607    1.3258    4.2727 C   0  0  0  0  0
   -0.9151    0.5069    4.8946 H   0  0  0  0  0
    0.3456    2.3506    5.9395 H   0  0  0  0  0
    0.7348    4.2730    2.1205 H   0  0  0  0  0
   -0.5177    2.4487    1.0547 H   0  0  0  0  0
   -2.2201   -0.1621    2.9535 H   0  0  0  0  0
    0.5586   -0.1321   -3.1388 C   0  0  0  0  0
    1.4686    0.4737   -4.0058 C   0  0  0  0  0
    2.6160    1.1173   -3.5159 C   0  0  0  0  0
    3.5647    1.7510   -4.4962 C   0  0  0  0  0
    4.5529    1.2871   -4.4211 H   0  0  0  0  0
    3.2212    1.6273   -5.5287 H   0  0  0  0  0
    3.6456    2.8250   -4.3031 H   0  0  0  0  0
    1.2730    0.4389   -5.0749 H   0  0  0  0  0
   -0.3150   -0.6191   -3.5621 H   0  0  0  0  0
    2.0950    0.5612   -0.1843 H   0  0  0  0  0
    4.6098    2.2047   -2.3140 H   0  0  0  0  0
    5.6244    2.6339   -0.0613 C   0  0  0  0  0
    6.1969    2.7515   -0.9853 H   0  0  0  0  0
    5.3970    3.6239    0.3433 H   0  0  0  0  0
    6.2357    2.0788    0.6550 H   0  0  0  0  0
  1  2  2  0  0  0
  1  3  1  0  0  0
  1 52  1  0  0  0
  3  4  1  0  0  0
  3 51  1  0  0  0
  4  5  2  0  0  0
  4 43  1  0  0  0
  5  6  1  0  0  0
  5 50  1  0  0  0
  6  7  1  0  0  0
  6 41  2  0  0  0
  7  8  2  0  0  0
  7  9  1  0  0  0
  9 10  2  0  0  0
 10 11  1  0  0  0
 10 28  1  0  0  0
 11 12  1  0  0  0
 11 27  1  0  0  0
 12 13  1  0  0  0
 12 25  1  0  0  0
 12 26  1  0  0  0
 13 14  1  0  0  0
 13 17  1  0  0  0
 13 24  1  0  0  0
 14 15  1  0  0  0
 15 16  1  0  0  0
 15 22  1  0  0  0
 15 23  1  0  0  0
 16 17  1  0  0  0
 16 20  1  0  0  0
 16 21  1  0  0  0
 17 18  1  0  0  0
 17 19  1  0  0  0
 28 29  1  0  0  0
 28 40  1  0  0  0
 29 30  1  0  0  0
 29 35  2  0  0  0
 30 31  2  0  0  0
 30 39  1  0  0  0
 31 32  1  0  0  0
 31 38  1  0  0  0
 32 33  1  0  0  0
 32 34  2  0  0  0
 34 35  1  0  0  0
 34 37  1  0  0  0
 35 36  1  0  0  0
 41 42  1  0  0  0
 41 49  1  0  0  0
 42 43  2  0  0  0
 42 48  1  0  0  0
 43 44  1  0  0  0
 44 45  1  0  0  0
 44 46  1  0  0  0
 44 47  1  0  0  0
 52 53  1  0  0  0
 52 54  1  0  0  0
 52 55  1  0  0  0
M  END
> <Matching Features>
AR:10284478257775222010089|H:10284478257461302010088|HBA:10284478257925132010090|HBA:10284478258039502010091

> <Score>
43.987106

> <Best Match>
Asp_Fum_merged_try3-1-4-1-3-1

> <Pharmacophore-Fit Score>
43.99

> <Source Database>
Final_Selection.ldb

> <Active/Decoy>
active

> <Mol. Index>
7

> <AlignmentState>
ALIGN_BY_TOLERANCE_COVER

$$$$
ZINC13779062_C7
XX    ILIB10171909233D

 53 56  0  0  1  0              1 V2000
    3.7373   -3.2120    2.4157 C   0  0  0  0  0
    3.8563   -4.5046    2.9124 C   0  0  0  0  0
    4.7303   -4.6581    3.9950 C   0  0  0  0  0
    5.4297   -3.5712    4.5293 C   0  0  0  0  0
    5.2824   -2.2810    3.9994 C   0  0  0  0  0
    4.4103   -2.1104    2.9149 C   0  0  0  0  0
    4.0610   -0.9935    2.1967 N   0  0  0  0  0
    3.2013   -1.4382    1.2962 C   0  0  0  0  0
    2.9619   -2.7914    1.3765 O   0  0  0  0  0
    2.5521   -0.7479    0.3248 N   0  0  0  0  0
    2.6234    0.5995    0.0838 C   0  0  0  0  0
    1.4044    1.0971   -0.4481 N   0  0  0  0  0
   -0.1250    1.0318    0.2981 S   0  0  0  0  0
   -1.0853    1.7634   -0.5061 O   0  0  0  0  0
   -0.3999   -0.3262    0.7234 O   0  0  0  0  0
    0.1846    1.9812    1.7526 C   0  0  0  0  0
    0.6308    1.3702    2.9217 C   0  0  0  0  0
    0.8485    2.1506    4.0578 C   0  0  0  0  0
    0.6238    3.5341    4.0300 C   0  0  0  0  0
    0.8477    4.3525    5.2647 C   0  0  0  0  0
    0.1180    4.0801    6.0334 H   0  0  0  0  0
    1.8582    4.1862    5.6515 H   0  0  0  0  0
    0.7423    5.4233    5.0625 H   0  0  0  0  0
    0.1740    4.1282    2.8431 C   0  0  0  0  0
   -0.0475    3.3558    1.7039 C   0  0  0  0  0
   -0.3936    3.8365    0.7943 H   0  0  0  0  0
   -0.0083    5.1992    2.7997 H   0  0  0  0  0
    1.1958    1.6726    4.9705 H   0  0  0  0  0
    0.8193    0.3032    2.9770 H   0  0  0  0  0
    1.4415    1.5197   -1.3882 H   0  0  0  0  0
    3.7279    1.2674    0.3326 N   0  0  0  0  0
    4.0562    2.8382    0.1924 S   0  0  0  0  0
    5.1504    3.0177   -0.7453 O   0  0  0  0  0
    2.8282    3.5989    0.0495 O   0  0  0  0  0
    4.6930    3.2780    1.7818 C   0  0  0  0  0
    3.8439    3.7179    2.7942 C   0  0  0  0  0
    4.3853    4.0737    4.0302 C   0  0  0  0  0
    5.7659    3.9898    4.2572 C   0  0  0  0  0
    6.3302    4.3921    5.5865 C   0  0  0  0  0
    6.1987    5.4674    5.7395 H   0  0  0  0  0
    5.8257    3.8493    6.3928 H   0  0  0  0  0
    7.3986    4.1666    5.6536 H   0  0  0  0  0
    6.6031    3.5474    3.2258 C   0  0  0  0  0
    6.0694    3.1902    1.9865 C   0  0  0  0  0
    6.7361    2.8461    1.2010 H   0  0  0  0  0
    7.6753    3.4767    3.3790 H   0  0  0  0  0
    3.7220    4.4178    4.8196 H   0  0  0  0  0
    2.7711    3.7897    2.6538 H   0  0  0  0  0
    1.9200   -1.2711   -0.2679 H   0  0  0  0  0
    5.8284   -1.4448    4.4218 H   0  0  0  0  0
    6.1002   -3.7274    5.3699 H   0  0  0  0  0
    4.8650   -5.6452    4.4310 H   0  0  0  0  0
    3.3090   -5.3381    2.4927 H   0  0  0  0  0
  1  2  2  0  0  0
  1  6  1  0  0  0
  1  9  1  0  0  0
  2  3  1  0  0  0
  2 53  1  0  0  0
  3  4  2  0  0  0
  3 52  1  0  0  0
  4  5  1  0  0  0
  4 51  1  0  0  0
  5  6  2  0  0  0
  5 50  1  0  0  0
  6  7  1  0  0  0
  7  8  2  0  0  0
  8  9  1  0  0  0
  8 10  1  0  0  0
 10 11  1  0  0  0
 10 49  1  0  0  0
 11 12  1  0  0  0
 11 31  2  0  0  0
 12 13  1  0  0  0
 12 30  1  0  0  0
 13 14  2  0  0  0
 13 15  2  0  0  0
 13 16  1  0  0  0
 16 17  1  0  0  0
 16 25  2  0  0  0
 17 18  2  0  0  0
 17 29  1  0  0  0
 18 19  1  0  0  0
 18 28  1  0  0  0
 19 20  1  0  0  0
 19 24  2  0  0  0
 20 21  1  0  0  0
 20 22  1  0  0  0
 20 23  1  0  0  0
 24 25  1  0  0  0
 24 27  1  0  0  0
 25 26  1  0  0  0
 31 32  1  0  0  0
 32 33  2  0  0  0
 32 34  2  0  0  0
 32 35  1  0  0  0
 35 36  1  0  0  0
 35 44  2  0  0  0
 36 37  2  0  0  0
 36 48  1  0  0  0
 37 38  1  0  0  0
 37 47  1  0  0  0
 38 39  1  0  0  0
 38 43  2  0  0  0
 39 40  1  0  0  0
 39 41  1  0  0  0
 39 42  1  0  0  0
 43 44  1  0  0  0
 43 46  1  0  0  0
 44 45  1  0  0  0
M  END
> <Matching Features>
AR:10284478257775222010089|H:10284478257461302010088|HBA:10284478257925132010090|HBA:10284478258039502010091

> <Score>
45.129204

> <Best Match>
Asp_Fum_merged_try3-1-4-1-3-1

> <Pharmacophore-Fit Score>
45.13

> <Source Database>
Final_Selection.ldb

> <Active/Decoy>
active

> <Mol. Index>
6

> <AlignmentState>
ALIGN_BY_TOLERANCE_COVER

$$$$
ZINC12996228_C6
XX    ILIB10171909233D

 59 63  0  0  1  0              1 V2000
   -1.4622   -2.1726   -0.6030 C   0  0  0  0  0
   -2.2849   -2.6432    0.4270 C   0  0  0  0  0
   -3.0501   -3.7956    0.2324 C   0  0  0  0  0
   -3.0152   -4.4625   -0.9910 C   0  0  0  0  0
   -2.1985   -3.9926   -2.0174 C   0  0  0  0  0
   -1.4293   -2.8415   -1.8325 C   0  0  0  0  0
   -0.8191   -2.4935   -2.6610 H   0  0  0  0  0
   -2.1728   -4.5101   -2.9720 H   0  0  0  0  0
   -3.6110   -5.3588   -1.1388 H   0  0  0  0  0
   -3.6713   -4.1752    1.0384 H   0  0  0  0  0
   -2.3335   -2.1518    1.3952 H   0  0  0  0  0
   -0.7078   -0.9978   -0.4192 N   0  0  0  0  0
    0.1292   -0.3985   -1.3252 C   0  0  0  0  0
    0.6959    0.6983   -0.7131 C   0  0  0  0  0
    1.6416    1.6407   -1.3474 C   0  0  0  0  0
    2.6752    0.9026   -2.0469 N   0  0  0  0  0
    2.8121    1.1919   -3.4773 C   0  0  0  0  0
    3.0851    2.2444   -3.5994 H   0  0  0  0  0
    1.8496    1.0080   -3.9634 H   0  0  0  0  0
    3.5701    0.5760   -3.9633 H   0  0  0  0  0
    3.4869    0.0084   -1.3348 C   0  0  0  0  0
    3.9652   -0.9989   -1.8593 O   0  0  0  0  0
    3.7634    0.2970    0.0638 C   0  0  0  0  0
    3.9821   -0.6771    0.9501 N   0  0  0  0  0
    4.1903    0.0023    2.1054 N   0  0  0  0  0
    4.0890    1.3733    1.8553 C   0  0  0  0  0
    4.2603    2.2861    2.8544 N   0  0  0  0  0
    4.5159    1.8012    4.0286 C   0  0  0  0  0
    4.6398    0.3688    4.3929 C   0  0  0  0  0
    4.4666   -0.4984    3.3836 C   0  0  0  0  0
    4.5544   -1.9810    3.5752 C   0  0  0  0  0
    5.3572   -2.4020    2.9608 H   0  0  0  0  0
    3.6116   -2.4619    3.2945 H   0  0  0  0  0
    4.7619   -2.2456    4.6177 H   0  0  0  0  0
    4.8559    0.0896    5.4143 H   0  0  0  0  0
    4.6622    2.5043    4.8664 H   0  0  0  0  0
    3.8200    1.5621    0.5804 N   0  0  0  0  0
    2.1267    2.2556   -0.5629 H   0  0  0  0  0
    1.1503    2.3163   -2.0407 H   0  0  0  0  0
    0.1089    0.7028    0.6077 C   0  0  0  0  0
    0.3148    1.6277    1.7187 C   0  0  0  0  0
    0.2116    1.1767    3.0431 C   0  0  0  0  0
    0.4156    2.0546    4.1104 C   0  0  0  0  0
    0.7357    3.4003    3.8862 C   0  0  0  0  0
    0.9518    4.3113    5.0616 C   0  0  0  0  0
    0.2173    5.1226    5.0546 H   0  0  0  0  0
    1.9616    4.7320    5.0357 H   0  0  0  0  0
    0.8438    3.7765    6.0115 H   0  0  0  0  0
    0.8463    3.8654    2.5619 C   0  0  0  0  0
    1.1846    5.2995    2.2626 C   0  0  0  0  0
    2.1646    5.5539    2.6781 H   0  0  0  0  0
    0.4248    5.9655    2.6859 H   0  0  0  0  0
    1.2248    5.4887    1.1846 H   0  0  0  0  0
    0.6378    2.9715    1.4956 C   0  0  0  0  0
    0.7287    3.3483    0.4786 H   0  0  0  0  0
    0.3226    1.6736    5.1244 H   0  0  0  0  0
   -0.0325    0.1424    3.2723 H   0  0  0  0  0
   -0.7254   -0.3390    0.7587 N   0  0  0  0  0
    0.2895   -0.7991   -2.3176 H   0  0  0  0  0
  1  2  1  0  0  0
  1 12  1  0  0  0
  1  6  2  0  0  0
  2  3  2  0  0  0
  2 11  1  0  0  0
  3  4  1  0  0  0
  3 10  1  0  0  0
  4  5  2  0  0  0
  4  9  1  0  0  0
  5  6  1  0  0  0
  5  8  1  0  0  0
  6  7  1  0  0  0
 12 13  1  0  0  0
 12 58  1  0  0  0
 13 14  2  0  0  0
 13 59  1  0  0  0
 14 15  1  0  0  0
 14 40  1  0  0  0
 15 16  1  0  0  0
 15 38  1  0  0  0
 15 39  1  0  0  0
 16 17  1  0  0  0
 16 21  1  0  0  0
 17 18  1  0  0  0
 17 19  1  0  0  0
 17 20  1  0  0  0
 21 22  2  0  0  0
 21 23  1  0  0  0
 23 24  2  0  0  0
 23 37  1  0  0  0
 24 25  1  0  0  0
 25 26  1  0  0  0
 25 30  1  0  0  0
 26 27  1  0  0  0
 26 37  2  0  0  0
 27 28  2  0  0  0
 28 29  1  0  0  0
 28 36  1  0  0  0
 29 30  2  0  0  0
 29 35  1  0  0  0
 30 31  1  0  0  0
 31 32  1  0  0  0
 31 33  1  0  0  0
 31 34  1  0  0  0
 40 41  1  0  0  0
 40 58  2  0  0  0
 41 42  2  0  0  0
 41 54  1  0  0  0
 42 43  1  0  0  0
 42 57  1  0  0  0
 43 44  2  0  0  0
 43 56  1  0  0  0
 44 45  1  0  0  0
 44 49  1  0  0  0
 45 46  1  0  0  0
 45 47  1  0  0  0
 45 48  1  0  0  0
 49 50  1  0  0  0
 49 54  2  0  0  0
 50 51  1  0  0  0
 50 52  1  0  0  0
 50 53  1  0  0  0
 54 55  1  0  0  0
M  END
> <Matching Features>
AR:10284478257775222010089|H:10284478257461302010088|HBA:10284478257925132010090|HBA:10284478258039502010091

> <Score>
45.097794

> <Best Match>
Asp_Fum_merged_try3-1-4-1-3-1

> <Pharmacophore-Fit Score>
45.1

> <Source Database>
Final_Selection.ldb

> <Active/Decoy>
active

> <Mol. Index>
9

> <AlignmentState>
ALIGN_BY_TOLERANCE_COVER

$$$$
ZINC12729365_C5
XX    ILIB10171909233D

 38 41  0  0  1  0              1 V2000
   -2.6010   -0.2143    1.2076 C   0  0  0  0  0
   -3.9335   -0.3383    0.8968 O   0  0  0  0  0
   -4.6494    0.0283    1.9891 C   0  0  0  0  0
   -3.8145    0.3933    3.0131 C   0  0  0  0  0
   -2.4987    0.2390    2.5148 C   0  0  0  0  0
   -1.5834    0.4364    3.0560 H   0  0  0  0  0
   -4.1111    0.7284    3.9961 H   0  0  0  0  0
   -5.7248   -0.0242    1.8824 H   0  0  0  0  0
   -1.5775   -0.5305    0.2618 C   0  0  0  0  0
   -0.3018   -0.4117    0.5602 N   0  0  0  0  0
    0.4761   -0.7808   -0.5268 C   0  0  0  0  0
    1.9539   -0.7193   -0.3997 C   0  0  0  0  0
    2.5047    0.6428   -0.8075 C   0  0  0  0  0
    1.9614    1.3336   -1.6655 O   0  0  0  0  0
    3.6220    0.8998   -0.1038 N   0  5  0  0  0
    3.9224    2.1735    0.1638 C   0  0  0  0  0
    5.2272    2.6078    0.3006 C   0  0  0  0  0
    5.1215    3.9806    0.5793 C   0  0  0  0  0
    3.8572    4.3984    0.6344 N   0  0  0  0  0
    3.1368    3.2778    0.3937 N   0  0  0  0  0
    1.6925    3.3716    0.5060 C   0  0  0  0  0
    1.2662    3.1776    1.9139 C   0  0  0  0  0
    1.1051    4.1378    2.8945 C   0  0  0  0  0
    0.6759    3.5684    4.1184 C   0  0  0  0  0
    0.3678    4.6192    5.6529 Br  0  0  0  0  0
    0.5154    2.2070    4.0598 C   0  0  0  0  0
    0.8865    1.6076    2.4992 S   0  0  0  0  0
    0.2009    1.5321    4.8421 H   0  0  0  0  0
    1.2914    5.1903    2.7250 H   0  0  0  0  0
    1.3834    4.3446    0.1088 H   0  0  0  0  0
    1.2579    2.6003   -0.1404 H   0  0  0  0  0
    5.9142    4.6938    0.7478 H   0  0  0  0  0
    6.1298    2.0205    0.2040 H   0  0  0  0  0
    2.2409   -0.9183    0.6407 H   0  0  0  0  0
    2.3997   -1.4990   -1.0383 H   0  0  0  0  0
   -0.2371   -1.1735   -1.6425 C   0  0  0  0  0
   -1.9169   -1.0853   -1.3263 S   0  0  0  0  0
    0.1389   -1.5011   -2.6014 H   0  0  0  0  0
  1  2  1  0  0  0
  1  9  1  0  0  0
  1  5  2  0  0  0
  2  3  1  0  0  0
  3  4  2  0  0  0
  3  8  1  0  0  0
  4  5  1  0  0  0
  4  7  1  0  0  0
  5  6  1  0  0  0
  9 10  2  0  0  0
  9 37  1  0  0  0
 10 11  1  0  0  0
 11 12  1  0  0  0
 11 36  2  0  0  0
 12 13  1  0  0  0
 12 34  1  0  0  0
 12 35  1  0  0  0
 13 14  2  0  0  0
 13 15  1  0  0  0
 15 16  1  0  0  0
 16 17  2  0  0  0
 16 20  1  0  0  0
 17 18  1  0  0  0
 17 33  1  0  0  0
 18 19  2  0  0  0
 18 32  1  0  0  0
 19 20  1  0  0  0
 20 21  1  0  0  0
 21 22  1  0  0  0
 21 30  1  0  0  0
 21 31  1  0  0  0
 22 23  2  0  0  0
 22 27  1  0  0  0
 23 24  1  0  0  0
 23 29  1  0  0  0
 24 25  1  0  0  0
 24 26  2  0  0  0
 26 27  1  0  0  0
 26 28  1  0  0  0
 36 37  1  0  0  0
 36 38  1  0  0  0
M  END
> <Matching Features>
AR:10284478257775222010089|H:10284478257461302010088|HBA:10284478257925132010090|HBA:10284478258039502010091

> <Score>
43.75098

> <Best Match>
Asp_Fum_merged_try3-1-4-1-3-1

> <Pharmacophore-Fit Score>
43.75

> <Source Database>
Final_Selection.ldb

> <Active/Decoy>
active

> <Mol. Index>
4

> <AlignmentState>
ALIGN_BY_TOLERANCE_COVER

$$$$
ZINC09517045_C4
XX    ILIB10171909233D

 54 56  0  0  1  0              1 V2000
    2.1462    1.5642   -0.9769 C   0  0  0  0  0
    3.5430    1.8125   -1.0010 C   0  0  0  0  0
    4.0835    2.7175   -1.9293 C   0  0  0  0  0
    3.2577    3.3931   -2.8250 C   0  0  0  0  0
    1.8859    3.1777   -2.8003 C   0  0  0  0  0
    1.3396    2.2796   -1.8833 C   0  0  0  0  0
    0.2603    2.1325   -1.8874 H   0  0  0  0  0
    1.2387    3.7074   -3.4937 H   0  0  0  0  0
    3.6860    4.0906   -3.5388 H   0  0  0  0  0
    5.1496    2.9239   -1.9758 H   0  0  0  0  0
    4.2931    1.1426   -0.0780 O   0  0  0  0  0
    4.4699    1.8140    1.1667 C   0  0  0  0  0
    5.0919    1.1794    1.8038 H   0  0  0  0  0
    3.5108    1.9627    1.6749 H   0  0  0  0  0
    4.9939    2.7658    1.0312 H   0  0  0  0  0
    1.5500    0.7145   -0.1091 N   0  5  0  0  0
    0.0590    0.9532    0.3812 S   0  0  0  0  0
   -0.7599    1.7910   -0.4961 O   0  0  0  0  0
   -0.6287   -0.2346    0.8900 O   0  0  0  0  0
    0.1993    1.9719    1.8584 C   0  0  0  0  0
    0.3197    1.3419    3.0988 C   0  0  0  0  0
    0.4458    2.1100    4.2540 C   0  0  0  0  0
    0.5636    1.4923    5.5221 N   0  0  0  0  0
    0.5775    0.1605    5.8494 C   0  0  0  0  0
    0.4840   -0.7620    5.0425 O   0  0  0  0  0
    0.7368   -0.1563    7.2892 C   0  0  0  0  0
    1.2922   -1.3562    7.7344 C   0  0  0  0  0
    1.4045   -1.6193    9.1044 C   0  0  0  0  0
    0.9527   -0.6841   10.0401 C   0  0  0  0  0
    1.0451   -0.9027   11.4293 N   0  0  0  0  0
    1.5535   -1.9834   12.1114 C   0  0  0  0  0
    2.0154   -3.0041   11.6062 O   0  0  0  0  0
    1.4616   -1.8157   13.6056 C   0  0  0  0  0
    0.5008   -2.2052   13.9542 H   0  0  0  0  0
    2.2735   -2.3704   14.0840 H   0  0  0  0  0
    1.5489   -0.7640   13.8918 H   0  0  0  0  0
    0.6823   -0.1504   12.0104 H   0  0  0  0  0
    0.3868    0.5141    9.5972 C   0  0  0  0  0
    0.2737    0.7777    8.2297 C   0  0  0  0  0
   -0.1697    1.7203    7.9190 H   0  0  0  0  0
    0.0286    1.2548   10.3074 H   0  0  0  0  0
    1.8475   -2.5617    9.4130 H   0  0  0  0  0
    1.6522   -2.1096    7.0397 H   0  0  0  0  0
    0.6489    2.1384    6.3129 H   0  0  0  0  0
    0.4550    3.5215    4.1719 C   0  0  0  0  0
    0.5875    4.4003    5.3859 C   0  0  0  0  0
   -0.2436    4.2385    6.0661 H   0  0  0  0  0
    0.6040    5.4615    5.1164 H   0  0  0  0  0
    1.5381    4.1887    5.9038 H   0  0  0  0  0
    0.3346    4.1254    2.9090 C   0  0  0  0  0
    0.2060    3.3584    1.7516 C   0  0  0  0  0
    0.1016    3.8640    0.7976 H   0  0  0  0  0
    0.3324    5.2093    2.8180 H   0  0  0  0  0
    0.3079    0.2573    3.1527 H   0  0  0  0  0
  1  2  1  0  0  0
  1 16  1  0  0  0
  1  6  2  0  0  0
  2  3  2  0  0  0
  2 11  1  0  0  0
  3  4  1  0  0  0
  3 10  1  0  0  0
  4  5  2  0  0  0
  4  9  1  0  0  0
  5  6  1  0  0  0
  5  8  1  0  0  0
  6  7  1  0  0  0
 11 12  1  0  0  0
 12 13  1  0  0  0
 12 14  1  0  0  0
 12 15  1  0  0  0
 16 17  1  0  0  0
 17 18  2  0  0  0
 17 19  2  0  0  0
 17 20  1  0  0  0
 20 21  1  0  0  0
 20 51  2  0  0  0
 21 22  2  0  0  0
 21 54  1  0  0  0
 22 23  1  0  0  0
 22 45  1  0  0  0
 23 24  1  0  0  0
 23 44  1  0  0  0
 24 25  2  0  0  0
 24 26  1  0  0  0
 26 27  1  0  0  0
 26 39  2  0  0  0
 27 28  2  0  0  0
 27 43  1  0  0  0
 28 29  1  0  0  0
 28 42  1  0  0  0
 29 30  1  0  0  0
 29 38  2  0  0  0
 30 31  1  0  0  0
 30 37  1  0  0  0
 31 32  2  0  0  0
 31 33  1  0  0  0
 33 34  1  0  0  0
 33 35  1  0  0  0
 33 36  1  0  0  0
 38 39  1  0  0  0
 38 41  1  0  0  0
 39 40  1  0  0  0
 45 46  1  0  0  0
 45 50  2  0  0  0
 46 47  1  0  0  0
 46 48  1  0  0  0
 46 49  1  0  0  0
 50 51  1  0  0  0
 50 53  1  0  0  0
 51 52  1  0  0  0
M  END
> <Matching Features>
AR:10284478257775222010089|H:10284478257461302010088|HBA:10284478257925132010090|HBA:10284478258039502010091

> <Score>
44.47165

> <Best Match>
Asp_Fum_merged_try3-1-4-1-3-1

> <Pharmacophore-Fit Score>
44.47

> <Source Database>
Final_Selection.ldb

> <Active/Decoy>
active

> <Mol. Index>
1

> <AlignmentState>
unalignable

$$$$
ZINC09152123_C3
XX    ILIB10171909233D

 49 51  0  0  1  0              1 V2000
    0.4039    3.5933    4.2856 C   0  0  0  0  0
    0.4318    4.4852    5.4946 C   0  0  0  0  0
    0.6718    5.5205    5.2258 H   0  0  0  0  0
   -0.5488    4.4928    5.9818 H   0  0  0  0  0
    1.1909    4.1473    6.2038 H   0  0  0  0  0
    0.6206    4.1525    3.0160 C   0  0  0  0  0
    0.6007    3.3597    1.8695 C   0  0  0  0  0
    0.3563    1.9970    1.9930 C   0  0  0  0  0
    0.1326    1.4168    3.2409 C   0  0  0  0  0
    0.1547    2.2091    4.3990 C   0  0  0  0  0
   -0.0865    1.5622    5.7335 C   0  0  0  0  0
    0.7831    1.6948    6.3834 H   0  0  0  0  0
   -0.2620    0.4859    5.6350 H   0  0  0  0  0
   -0.9683    1.9944    6.2130 H   0  0  0  0  0
   -0.0663    0.3512    3.3230 H   0  0  0  0  0
    0.3390    0.9776    0.5531 S   0  0  0  0  0
   -0.4845   -0.1796    0.8512 O   0  0  0  0  0
    0.0106    1.8240   -0.5787 O   0  0  0  0  0
    1.9910    0.4121    0.3274 C   0  0  0  0  0
    2.9701    1.3040   -0.0677 C   0  0  0  0  0
    4.2530    0.9530   -0.2743 N   0  0  0  0  0
    4.5418   -0.3435   -0.0927 C   0  0  0  0  0
    6.2126   -0.8944   -0.3330 S   0  0  0  0  0
    7.1148    0.6090    0.1027 C   0  0  0  0  0
    6.8165    0.9889    1.5400 C   0  0  0  0  0
    7.0624    0.2420    2.4862 O   0  0  0  0  0
    6.2446    2.2453    1.6412 N   0  0  0  0  0
    5.8541    2.8675    2.8420 C   0  0  0  0  0
    5.2870    4.1458    2.7700 C   0  0  0  0  0
    4.8759    4.8032    3.9331 C   0  0  0  0  0
    5.0294    4.1882    5.1732 C   0  0  0  0  0
    5.5952    2.9185    5.2387 C   0  0  0  0  0
    5.7452    2.3267    6.4309 F   0  0  0  0  0
    6.0096    2.2520    4.0880 C   0  0  0  0  0
    6.4457    1.2623    4.1863 H   0  0  0  0  0
    4.7097    4.6941    6.0792 H   0  0  0  0  0
    4.4347    5.7928    3.8693 H   0  0  0  0  0
    5.1588    4.6421    1.8110 H   0  0  0  0  0
    6.0853    2.7744    0.7870 H   0  0  0  0  0
    8.1971    0.4595   -0.0483 H   0  0  0  0  0
    6.7940    1.4172   -0.5374 H   0  0  0  0  0
    3.6520   -1.2922    0.2958 N   0  0  0  0  0
    2.3682   -0.9115    0.5137 C   0  0  0  0  0
    1.4551   -1.9007    0.8559 N   0  0  0  0  0
    0.6220   -1.6574    1.3744 H   0  0  0  0  0
    1.8043   -2.8456    0.9521 H   0  0  0  0  0
    2.7661    2.3549   -0.2387 H   0  0  0  0  0
    0.7697    3.8238    0.9030 H   0  0  0  0  0
    0.8103    5.2185    2.9108 H   0  0  0  0  0
  1  2  1  0  0  0
  1  6  2  0  0  0
  1 10  1  0  0  0
  2  3  1  0  0  0
  2  4  1  0  0  0
  2  5  1  0  0  0
  6  7  1  0  0  0
  6 49  1  0  0  0
  7  8  2  0  0  0
  7 48  1  0  0  0
  8  9  1  0  0  0
  8 16  1  0  0  0
  9 10  2  0  0  0
  9 15  1  0  0  0
 10 11  1  0  0  0
 11 12  1  0  0  0
 11 13  1  0  0  0
 11 14  1  0  0  0
 16 17  2  0  0  0
 16 18  2  0  0  0
 16 19  1  0  0  0
 19 20  2  0  0  0
 19 43  1  0  0  0
 20 21  1  0  0  0
 20 47  1  0  0  0
 21 22  2  0  0  0
 22 23  1  0  0  0
 22 42  1  0  0  0
 23 24  1  0  0  0
 24 25  1  0  0  0
 24 40  1  0  0  0
 24 41  1  0  0  0
 25 26  2  0  0  0
 25 27  1  0  0  0
 27 28  1  0  0  0
 27 39  1  0  0  0
 28 29  1  0  0  0
 28 34  2  0  0  0
 29 30  2  0  0  0
 29 38  1  0  0  0
 30 31  1  0  0  0
 30 37  1  0  0  0
 31 32  2  0  0  0
 31 36  1  0  0  0
 32 33  1  0  0  0
 32 34  1  0  0  0
 34 35  1  0  0  0
 42 43  2  0  0  0
 43 44  1  0  0  0
 44 45  1  0  0  0
 44 46  1  0  0  0
M  END
> <Matching Features>
AR:10284478257775222010089|H:10284478257461302010088|HBA:10284478257925132010090|HBA:10284478258039502010091

> <Score>
44.00375

> <Best Match>
Asp_Fum_merged_try3-1-4-1-3-1

> <Pharmacophore-Fit Score>
44.0

> <Source Database>
Final_Selection.ldb

> <Active/Decoy>
active

> <Mol. Index>
5

> <AlignmentState>
ALIGN_BY_TOLERANCE_COVER

$$$$
ZINC08765786_C2
XX    ILIB10171909233D

 55 58  0  0  1  0              1 V2000
    0.8821   -4.7703   -2.4253 C   0  0  0  0  0
    0.6456   -5.9366   -3.3483 C   0  0  0  0  0
    1.5398   -6.1259   -3.9480 H   0  0  0  0  0
   -0.2067   -5.7296   -4.0026 H   0  0  0  0  0
    0.4233   -6.8303   -2.7585 H   0  0  0  0  0
    1.1650   -3.4931   -3.0392 C   0  0  0  0  0
    1.4231   -2.2467   -2.3740 C   0  0  0  0  0
    1.6368   -1.3101   -3.3772 C   0  0  0  0  0
    1.9107    0.0374   -3.1528 C   0  0  0  0  0
    1.9751    0.4492   -1.8192 C   0  0  0  0  0
    1.8005   -0.4680   -0.7674 C   0  0  0  0  0
    1.4908   -1.8090   -1.0355 C   0  0  0  0  0
    1.3063   -2.5049   -0.2219 H   0  0  0  0  0
    1.8210    0.0425    0.5837 N   0  0  0  0  0
    0.5408    0.4573    1.1365 C   0  0  0  0  0
   -0.5374   -0.0390    0.8228 O   0  0  0  0  0
    0.5672    1.4977    2.1873 C   0  0  0  0  0
    0.6710    1.1178    3.5245 C   0  0  0  0  0
    0.6556    2.1008    4.5134 C   0  0  0  0  0
    0.5317    3.4550    4.1714 C   0  0  0  0  0
    0.4983    4.4964    5.2472 C   0  0  0  0  0
    0.5551    5.5072    4.8300 H   0  0  0  0  0
    1.3491    4.3719    5.9258 H   0  0  0  0  0
   -0.4313    4.4151    5.8203 H   0  0  0  0  0
    0.4091    3.8133    2.8217 C   0  0  0  0  0
    0.4239    2.8362    1.8258 C   0  0  0  0  0
    0.3226    3.1273    0.7845 H   0  0  0  0  0
    0.2970    4.8552    2.5383 H   0  0  0  0  0
    0.7357    1.8066    5.5576 H   0  0  0  0  0
    0.7618    0.0727    3.8055 H   0  0  0  0  0
    3.3062    0.6971    1.1155 S   0  0  0  0  0
    4.0753    1.1199   -0.0381 O   0  0  0  0  0
    3.0591    1.6498    2.1981 O   0  0  0  0  0
    4.1192   -0.7011    1.8021 C   0  0  0  0  0
    4.4776   -0.6833    3.1628 C   0  0  0  0  0
    5.1364   -1.7867    3.7093 C   0  0  0  0  0
    5.4354   -2.8932    2.9154 C   0  0  0  0  0
    5.0685   -2.8818    1.5673 C   0  0  0  0  0
    5.3787   -4.0193    0.7477 N   0  3  0  0  0
    5.0358   -3.9635   -0.4403 O   0  0  0  0  0
    5.9632   -4.9622    1.2946 O   0  5  0  0  0
    4.4096   -1.7898    0.9992 C   0  0  0  0  0
    4.1323   -1.7858   -0.0508 H   0  0  0  0  0
    5.9392   -3.7452    3.3657 H   0  0  0  0  0
    5.4154   -1.7835    4.7595 H   0  0  0  0  0
    4.2553    0.1640    3.8034 H   0  0  0  0  0
    2.1767    1.4965   -1.6046 H   0  0  0  0  0
    2.0606    0.7336   -3.9687 H   0  0  0  0  0
    1.5334   -1.8959   -4.5965 O   0  0  0  0  0
    1.2504   -3.2134   -4.3950 C   0  0  0  0  0
    1.1066   -4.0146   -5.6294 C   0  0  0  0  0
    1.8417   -4.8250   -5.6521 H   0  0  0  0  0
    1.2634   -3.4013   -6.5240 H   0  0  0  0  0
    0.1042   -4.4474   -5.6961 H   0  0  0  0  0
    0.8347   -4.8962   -1.2039 O   0  0  0  0  0
  1  2  1  0  0  0
  1  6  1  0  0  0
  1 55  2  0  0  0
  2  3  1  0  0  0
  2  4  1  0  0  0
  2  5  1  0  0  0
  6  7  1  0  0  0
  6 50  2  0  0  0
  7  8  1  0  0  0
  7 12  2  0  0  0
  8  9  2  0  0  0
  8 49  1  0  0  0
  9 10  1  0  0  0
  9 48  1  0  0  0
 10 11  2  0  0  0
 10 47  1  0  0  0
 11 12  1  0  0  0
 11 14  1  0  0  0
 12 13  1  0  0  0
 14 15  1  0  0  0
 14 31  1  0  0  0
 15 16  2  0  0  0
 15 17  1  0  0  0
 17 18  1  0  0  0
 17 26  2  0  0  0
 18 19  2  0  0  0
 18 30  1  0  0  0
 19 20  1  0  0  0
 19 29  1  0  0  0
 20 21  1  0  0  0
 20 25  2  0  0  0
 21 22  1  0  0  0
 21 23  1  0  0  0
 21 24  1  0  0  0
 25 26  1  0  0  0
 25 28  1  0  0  0
 26 27  1  0  0  0
 31 32  2  0  0  0
 31 33  2  0  0  0
 31 34  1  0  0  0
 34 35  1  0  0  0
 34 42  2  0  0  0
 35 36  2  0  0  0
 35 46  1  0  0  0
 36 37  1  0  0  0
 36 45  1  0  0  0
 37 38  2  0  0  0
 37 44  1  0  0  0
 38 39  1  0  0  0
 38 42  1  0  0  0
 39 40  2  0  0  0
 39 41  1  0  0  0
 42 43  1  0  0  0
 49 50  1  0  0  0
 50 51  1  0  0  0
 51 52  1  0  0  0
 51 53  1  0  0  0
 51 54  1  0  0  0
M  END
> <Matching Features>
AR:10284478257775222010089|H:10284478257461302010088|HBA:10284478257925132010090|HBA:10284478258039502010091

> <Score>
44.313484

> <Best Match>
Asp_Fum_merged_try3-1-4-1-3-1

> <Pharmacophore-Fit Score>
44.31

> <Source Database>
Final_Selection.ldb

> <Active/Decoy>
active

> <Mol. Index>
3

> <AlignmentState>
ALIGN_BY_TOLERANCE_COVER

$$$$
ZINC02414861_C1
XX    ILIB10171909233D

 55 59  0  0  1  0              1 V2000
    0.8185    3.4310    3.8567 C   0  0  0  0  0
    1.0081    4.2966    5.0705 C   0  0  0  0  0
    0.8601    3.7301    5.9957 H   0  0  0  0  0
    2.0237    4.7035    5.0909 H   0  0  0  0  0
    0.2852    5.1178    5.0714 H   0  0  0  0  0
    0.5460    2.0632    4.0261 C   0  0  0  0  0
    0.3677    1.2256    2.9259 C   0  0  0  0  0
    0.4660    1.7583    1.6458 C   0  0  0  0  0
    0.7403    3.1112    1.4491 C   0  0  0  0  0
    0.9175    3.9605    2.5521 C   0  0  0  0  0
    1.2109    5.4163    2.3173 C   0  0  0  0  0
    0.4262    6.0384    2.7597 H   0  0  0  0  0
    1.2517    5.6522    1.2487 H   0  0  0  0  0
    2.1795    5.6842    2.7504 H   0  0  0  0  0
    0.8247    3.5138    0.4429 H   0  0  0  0  0
    0.2344    0.7129    0.2530 S   0  0  0  0  0
   -0.5845   -0.4070    0.6731 O   0  0  0  0  0
   -0.2074    1.5537   -0.8568 O   0  0  0  0  0
    1.8109    0.1634   -0.0531 N   0  0  0  0  0
    2.8461    1.0991   -0.3507 C   0  0  0  0  0
    3.5120    1.5655    0.7215 N   0  0  0  0  0
    4.4345    2.5197    0.5317 C   0  0  0  0  0
    4.6849    3.0162   -0.7546 C   0  0  0  0  0
    5.6476    4.0074   -0.9229 C   0  0  0  0  0
    6.3651    4.5127    0.1594 C   0  0  0  0  0
    6.1192    4.0208    1.4310 C   0  0  0  0  0
    5.1562    3.0285    1.6091 C   0  0  0  0  0
    4.9622    2.6621    2.6143 H   0  0  0  0  0
    6.6697    4.4046    2.2841 H   0  0  0  0  0
    7.1117    5.2868    0.0065 H   0  0  0  0  0
    5.8524    4.4026   -1.9167 H   0  0  0  0  0
    4.0042    2.5457   -1.8145 N   0  0  0  0  0
    3.0764    1.5744   -1.6422 C   0  0  0  0  0
    2.3397    1.0879   -2.7160 N   0  0  0  0  0
    2.5617    1.5570   -4.0679 C   0  0  0  0  0
    1.3061    1.5006   -4.8884 C   0  0  0  0  0
    0.4369    2.6012   -4.9290 C   0  0  0  0  0
   -0.7134    2.4934   -5.6864 C   0  0  0  0  0
   -1.0200    1.3467   -6.3803 C   0  0  0  0  0
   -2.1952    1.4516   -7.0582 O   0  0  0  0  0
   -2.5930    2.7934   -6.7148 C   0  0  0  0  0
   -1.6585    3.4595   -5.8425 O   0  0  0  0  0
   -2.6901    3.3775   -7.6360 H   0  0  0  0  0
   -3.5693    2.7530   -6.2183 H   0  0  0  0  0
   -0.1944    0.2433   -6.3561 C   0  0  0  0  0
    0.9777    0.3245   -5.5994 C   0  0  0  0  0
    1.6432   -0.5349   -5.5628 H   0  0  0  0  0
   -0.4405   -0.6602   -6.9032 H   0  0  0  0  0
    0.6590    3.5132   -4.3853 H   0  0  0  0  0
    2.9830    2.5710   -4.0694 H   0  0  0  0  0
    3.3203    0.9216   -4.5406 H   0  0  0  0  0
    1.8651    0.1999   -2.5942 H   0  0  0  0  0
    1.9378   -0.7565   -0.5160 H   0  0  0  0  0
    0.1612    0.1725    3.0911 H   0  0  0  0  0
    0.4708    1.6384    5.0229 H   0  0  0  0  0
  1  2  1  0  0  0
  1  6  2  0  0  0
  1 10  1  0  0  0
  2  3  1  0  0  0
  2  4  1  0  0  0
  2  5  1  0  0  0
  6  7  1  0  0  0
  6 55  1  0  0  0
  7  8  2  0  0  0
  7 54  1  0  0  0
  8  9  1  0  0  0
  8 16  1  0  0  0
  9 10  2  0  0  0
  9 15  1  0  0  0
 10 11  1  0  0  0
 11 12  1  0  0  0
 11 13  1  0  0  0
 11 14  1  0  0  0
 16 17  2  0  0  0
 16 18  2  0  0  0
 16 19  1  0  0  0
 19 20  1  0  0  0
 19 53  1  0  0  0
 20 21  2  0  0  0
 20 33  1  0  0  0
 21 22  1  0  0  0
 22 23  1  0  0  0
 22 27  2  0  0  0
 23 24  2  0  0  0
 23 32  1  0  0  0
 24 25  1  0  0  0
 24 31  1  0  0  0
 25 26  2  0  0  0
 25 30  1  0  0  0
 26 27  1  0  0  0
 26 29  1  0  0  0
 27 28  1  0  0  0
 32 33  2  0  0  0
 33 34  1  0  0  0
 34 35  1  0  0  0
 34 52  1  0  0  0
 35 36  1  0  0  0
 35 50  1  0  0  0
 35 51  1  0  0  0
 36 37  1  0  0  0
 36 46  2  0  0  0
 37 38  2  0  0  0
 37 49  1  0  0  0
 38 39  1  0  0  0
 38 42  1  0  0  0
 39 40  1  0  0  0
 39 45  2  0  0  0
 40 41  1  0  0  0
 41 42  1  0  0  0
 41 43  1  0  0  0
 41 44  1  0  0  0
 45 46  1  0  0  0
 45 48  1  0  0  0
 46 47  1  0  0  0
M  END
> <Matching Features>
AR:10284478257775222010089|H:10284478257461302010088|HBA:10284478257925132010090|HBA:10284478258039502010091

> <Score>
44.761242

> <Best Match>
Asp_Fum_merged_try3-1-4-1-3-1

> <Pharmacophore-Fit Score>
44.76

> <Source Database>
Final_Selection.ldb

> <Active/Decoy>
active

> <Mol. Index>
8

> <AlignmentState>
ALIGN_BY_TOLERANCE_COVER

$$$$
