# Supplementary material for: Novel Hit Compounds as Putative Antifungals: The Case of Aspergillus fumigatus
Source: Molecules. 2019 Oct 25;24(21):3853. doi: 10.3390/molecules24213853 (PMC6864791; doi:10.3390/molecules24213853)
Supplement: Supplementary file 1 [file molecules-24-03853-s001.zip › supplementary-final/Files_to_Supplementary/Final_Compounds/Final_Selection.ldb/log/README_DO_NOT_TOUCH_FILES.txt]

# *************************************************************************
# ***              DO NOT TOUCH FILES IN THIS DIRECTORY!                ***
# *** FILES IN THIS DIRECTORY ARE USED BY THE DERBY DATABASE RECOVERY   ***
# *** SYSTEM. EDITING, ADDING, OR DELETING FILES IN THIS DIRECTORY      ***
# *** WILL CAUSE THE DERBY RECOVERY SYSTEM TO FAIL, LEADING TO          ***
# *** NON-RECOVERABLE CORRUPT DATABASES.                                ***
# *************************************************************************
