# Supplementary material for: Novel Hit Compounds as Putative Antifungals: The Case of Aspergillus fumigatus
Source: Molecules. 2019 Oct 25;24(21):3853. doi: 10.3390/molecules24213853 (PMC6864791; doi:10.3390/molecules24213853)
Supplement: Supplementary file 1 [file molecules-24-03853-s001.zip › supplementary-final/Files_to_Supplementary/Final_Compounds/Final_Selection.ldb/README_DO_NOT_TOUCH_FILES.txt]

# *************************************************************************
# ***              DO NOT TOUCH FILES IN THIS DIRECTORY!                ***
# *** FILES IN THIS DIRECTORY AND SUBDIRECTORIES CONSTITUTE A DERBY     ***
# *** DATABASE, WHICH INCLUDES THE DATA (USER AND SYSTEM) AND THE       ***
# *** FILES NECESSARY FOR DATABASE RECOVERY.                            ***
# *** EDITING, ADDING, OR DELETING ANY OF THESE FILES MAY CAUSE DATA    ***
# *** CORRUPTION AND LEAVE THE DATABASE IN A NON-RECOVERABLE STATE.     ***
# *************************************************************************
