# Supplementary material for: Novel Hit Compounds as Putative Antifungals: The Case of Aspergillus fumigatus
Source: Molecules. 2019 Oct 25;24(21):3853. doi: 10.3390/molecules24213853 (PMC6864791; doi:10.3390/molecules24213853)
Supplement: Supplementary file 1 [file molecules-24-03853-s001.zip › supplementary-final/Files_to_Supplementary/Final_Compounds/Final_Selection.ldb/service.properties]

#C:\Users\inteligand\db-skeleton.new
# ********************************************************************
# ***                Please do NOT edit this file.                 ***
# *** CHANGING THE CONTENT OF THIS FILE MAY CAUSE DATA CORRUPTION. ***
# ********************************************************************
#Thu Jun 29 11:55:22 CEST 2017
SysschemasIndex2Identifier=225
SyscolumnsIdentifier=144
SysconglomeratesIndex1Identifier=49
SysconglomeratesIdentifier=32
SyscolumnsIndex2Identifier=177
SysschemasIndex1Identifier=209
SysconglomeratesIndex3Identifier=81
SystablesIndex2Identifier=129
SyscolumnsIndex1Identifier=161
derby.serviceProtocol=org.apache.derby.database.Database
SysschemasIdentifier=192
derby.storage.propertiesId=16
SysconglomeratesIndex2Identifier=65
derby.serviceLocale=en_US
SystablesIdentifier=96
SystablesIndex1Identifier=113
#--- last line, don't put anything after this line ---
