# Supplementary material for: Novel Hit Compounds as Putative Antifungals: The Case of Aspergillus fumigatus
Source: Molecules. 2019 Oct 25;24(21):3853. doi: 10.3390/molecules24213853 (PMC6864791; doi:10.3390/molecules24213853)
Supplement: Supplementary file 1 [file molecules-24-03853-s001.zip › supplementary-final/Files_to_Supplementary/Training_Test_Set/Training_Test_set_Aligned_Conformations.sdf]

CHEMBL10287-Test set
XX    ILIB10171908343D

 40 42  0  0  1  0              1 V2000
    3.3480   -0.2206   -2.5624 Cl  0  0  0  0  0
    3.7763   -1.2824   -1.2705 C   0  0  0  0  0
    3.2451   -1.1185    0.0088 C   0  0  0  0  0
    3.6092   -1.9933    1.0325 C   0  0  0  0  0
    4.5043   -3.0320    0.7768 C   0  0  0  0  0
    5.0355   -3.1959   -0.5025 C   0  0  0  0  0
    6.1412   -4.4765   -0.8172 Cl  0  0  0  0  0
    4.6715   -2.3211   -1.5262 C   0  0  0  0  0
    5.0861   -2.4508   -2.5237 H   0  0  0  0  0
    4.7796   -3.7057    1.5842 H   0  0  0  0  0
    3.1996   -1.8755    2.0324 H   0  0  0  0  0
    2.2552    0.0094    0.3314 C   0  0  0  0  0
    1.8577   -0.1327    1.7132 O   0  0  0  0  0
    2.6726   -0.0587    2.2235 H   0  0  0  0  0
    2.9746    1.4015    0.2609 C   0  0  0  0  0
    4.1322    1.4049    1.1067 O   0  0  0  0  0
    3.8004    1.3695    2.0147 H   0  0  0  0  0
    2.1473    2.6222    0.6102 C   0  0  0  0  0
    1.9898    3.6802   -0.2851 C   0  0  0  0  0
    2.7303    3.6538   -1.8442 Cl  0  0  0  0  0
    1.2226    4.7887    0.0732 C   0  0  0  0  0
    0.6129    4.8391    1.3268 C   0  0  0  0  0
   -0.3352    6.2058    1.7685 Cl  0  0  0  0  0
    0.7704    3.7811    2.2220 C   0  0  0  0  0
    1.5375    2.6727    1.8637 C   0  0  0  0  0
    1.6555    1.8544    2.5695 H   0  0  0  0  0
    0.3005    3.8066    3.2018 H   0  0  0  0  0
    1.0994    5.6151   -0.6237 H   0  0  0  0  0
    3.3707    1.5405   -0.7550 H   0  0  0  0  0
    0.9387   -0.0358   -0.5069 C   0  0  0  0  0
    0.3057   -1.4071   -0.6553 N   0  0  0  0  0
   -0.0251   -2.0217   -1.8309 C   0  0  0  0  0
   -0.5577   -3.2065   -1.6293 N   0  0  0  0  0
   -0.5695   -3.3569   -0.2651 C   0  0  0  0  0
   -0.0389   -2.2534    0.3606 C   0  0  0  0  0
    0.1172   -2.0072    1.4016 H   0  0  0  0  0
   -0.9592   -4.2519    0.1973 H   0  0  0  0  0
    0.1445   -1.5614   -2.7947 H   0  0  0  0  0
    0.1826    0.6079   -0.0366 H   0  0  0  0  0
    1.0892    0.3845   -1.5077 H   0  0  0  0  0
  1  2  1  0  0  0
  2  3  1  0  0  0
  2  8  2  0  0  0
  3  4  2  0  0  0
  3 12  1  0  0  0
  4  5  1  0  0  0
  4 11  1  0  0  0
  5  6  2  0  0  0
  5 10  1  0  0  0
  6  7  1  0  0  0
  6  8  1  0  0  0
  8  9  1  0  0  0
 12 13  1  0  0  0
 12 15  1  0  0  0
 12 30  1  0  0  0
 13 14  1  0  0  0
 15 16  1  0  0  0
 15 18  1  0  0  0
 15 29  1  0  0  0
 16 17  1  0  0  0
 18 19  1  0  0  0
 18 25  2  0  0  0
 19 20  1  0  0  0
 19 21  2  0  0  0
 21 22  1  0  0  0
 21 28  1  0  0  0
 22 23  1  0  0  0
 22 24  2  0  0  0
 24 25  1  0  0  0
 24 27  1  0  0  0
 25 26  1  0  0  0
 30 31  1  0  0  0
 30 39  1  0  0  0
 30 40  1  0  0  0
 31 32  1  0  0  0
 31 35  1  0  0  0
 32 33  2  0  0  0
 32 38  1  0  0  0
 33 34  1  0  0  0
 34 35  2  0  0  0
 34 37  1  0  0  0
 35 36  1  0  0  0
M  END
> <s_m_entry_id>
8859

> <s_m_entry_name>
Asp_Fum_training_set_try5.1

> <Pharmacophore-Fit>
55.08

> <Activity>
1.0

> <Cluster ID>
8

$$$$
CHEMBL10567-Test set
XX    ILIB10171908343D

 38 40  0  0  1  0              1 V2000
    0.6124    3.7594    0.0506 Cl  0  0  0  0  0
    2.2981    3.4521    0.2670 C   0  0  0  0  0
    2.8352    2.1785    0.0793 C   0  0  0  0  0
    4.2013    1.9639    0.2621 C   0  0  0  0  0
    5.0303    3.0227    0.6324 C   0  0  0  0  0
    4.4932    4.2963    0.8201 C   0  0  0  0  0
    5.5170    5.6030    1.2745 Cl  0  0  0  0  0
    3.1270    4.5110    0.6374 C   0  0  0  0  0
    2.7101    5.5053    0.7838 H   0  0  0  0  0
    6.0930    2.8410    0.7709 H   0  0  0  0  0
    4.6326    0.9763    0.1188 H   0  0  0  0  0
    2.0081    1.0419   -0.3074 C   0  0  0  0  0
    1.3739    1.0881   -1.3858 O   0  0  0  0  0
    1.8797   -0.2566    0.5619 C   0  0  0  0  0
    2.1769    0.1215    1.9194 O   0  0  0  0  0
    1.5157    0.7839    2.1568 H   0  0  0  0  0
    0.4080   -0.7615    0.5804 C   0  0  0  0  0
    0.0015   -1.6474   -0.5818 N   0  0  0  0  0
    0.2679   -2.9820   -0.7126 C   0  0  0  0  0
   -0.2172   -3.4690   -1.8331 N   0  0  0  0  0
   -0.8199   -2.3997   -2.4471 C   0  0  0  0  0
   -0.6972   -1.2586   -1.6899 C   0  0  0  0  0
   -1.0343   -0.2422   -1.8385 H   0  0  0  0  0
   -1.3115   -2.5056   -3.4031 H   0  0  0  0  0
    0.8146   -3.5410    0.0345 H   0  0  0  0  0
   -0.2783    0.0972    0.5639 H   0  0  0  0  0
    0.1917   -1.2932    1.5152 H   0  0  0  0  0
    2.9345   -1.3066    0.1976 C   0  0  0  0  0
    3.4018   -2.1914    1.1694 C   0  0  0  0  0
    4.3609   -3.1484    0.8378 C   0  0  0  0  0
    4.8527   -3.2206   -0.4655 C   0  0  0  0  0
    6.0356   -4.4011   -0.8748 Cl  0  0  0  0  0
    4.3853   -2.3357   -1.4373 C   0  0  0  0  0
    3.4262   -1.3788   -1.1057 C   0  0  0  0  0
    3.0673   -0.6928   -1.8685 H   0  0  0  0  0
    4.7590   -2.3804   -2.4570 H   0  0  0  0  0
    4.7158   -3.8312    1.6055 H   0  0  0  0  0
    3.0236   -2.1419    2.1871 H   0  0  0  0  0
  1  2  1  0  0  0
  2  3  1  0  0  0
  2  8  2  0  0  0
  3  4  2  0  0  0
  3 12  1  0  0  0
  4  5  1  0  0  0
  4 11  1  0  0  0
  5  6  2  0  0  0
  5 10  1  0  0  0
  6  7  1  0  0  0
  6  8  1  0  0  0
  8  9  1  0  0  0
 12 13  2  0  0  0
 12 14  1  0  0  0
 14 15  1  0  0  0
 14 17  1  0  0  0
 14 28  1  0  0  0
 15 16  1  0  0  0
 17 18  1  0  0  0
 17 26  1  0  0  0
 17 27  1  0  0  0
 18 19  1  0  0  0
 18 22  1  0  0  0
 19 20  2  0  0  0
 19 25  1  0  0  0
 20 21  1  0  0  0
 21 22  2  0  0  0
 21 24  1  0  0  0
 22 23  1  0  0  0
 28 29  1  0  0  0
 28 34  2  0  0  0
 29 30  2  0  0  0
 29 38  1  0  0  0
 30 31  1  0  0  0
 30 37  1  0  0  0
 31 32  1  0  0  0
 31 33  2  0  0  0
 33 34  1  0  0  0
 33 36  1  0  0  0
 34 35  1  0  0  0
M  END
> <s_m_entry_id>
8860

> <s_m_entry_name>
Asp_Fum_training_set_try5.2

> <Pharmacophore-Fit>
54.72

> <Activity>
1.0

> <Cluster ID>
8

$$$$
CHEMBL25911-Training set
XX    ILIB10171908343D

 40 42  0  0  1  0              1 V2000
    5.3759   -4.6747   -1.1120 Cl  0  0  0  0  0
    4.6222   -3.2319   -0.5544 C   0  0  0  0  0
    4.1342   -3.1590    0.7503 C   0  0  0  0  0
    3.5231   -1.9894    1.2021 C   0  0  0  0  0
    3.4000   -0.8926    0.3492 C   0  0  0  0  0
    3.8879   -0.9655   -0.9556 C   0  0  0  0  0
    4.4990   -2.1351   -1.4073 C   0  0  0  0  0
    4.8742   -2.1774   -2.4266 H   0  0  0  0  0
    3.7959   -0.1151   -1.6261 H   0  0  0  0  0
    2.7368    0.3729    0.8381 C   0  0  0  0  0
    1.7567    0.0192    1.8111 O   0  0  0  0  0
    0.4654    0.3655    1.5427 C   0  0  0  0  0
   -0.5359   -0.6002    1.4410 C   0  0  0  0  0
   -1.8484   -0.2176    1.1644 C   0  0  0  0  0
   -2.1597    1.1308    0.9893 C   0  0  0  0  0
   -1.1584    2.0966    1.0910 C   0  0  0  0  0
    0.1541    1.7140    1.3676 C   0  0  0  0  0
    0.9289    2.4719    1.4462 H   0  0  0  0  0
   -1.4017    3.1460    0.9543 H   0  0  0  0  0
   -3.1812    1.4291    0.7725 H   0  0  0  0  0
   -2.6409   -0.9575    1.0805 H   0  0  0  0  0
   -0.2366   -2.0147    1.6198 C   0  0  0  0  0
    0.1411   -2.8654    0.5229 N   0  0  0  0  0
    0.2677   -2.4892   -0.7855 C   0  0  0  0  0
    0.6277   -3.4959   -1.5502 N   0  0  0  0  0
    0.7356   -4.5636   -0.6947 C   0  0  0  0  0
    0.4385   -4.1971    0.5967 C   0  0  0  0  0
    0.4159   -4.7531    1.5244 H   0  0  0  0  0
    1.0219   -5.5423   -1.0513 H   0  0  0  0  0
    0.0885   -1.4770   -1.1237 H   0  0  0  0  0
   -0.3456   -2.4550    2.9004 C   0  0  0  0  0
   -0.6284   -1.8357    3.7426 H   0  0  0  0  0
   -0.1445   -3.4950    3.1473 H   0  0  0  0  0
    3.7287    1.3416    1.4668 C   0  0  0  0  0
    4.4503    1.6841    0.7170 H   0  0  0  0  0
    3.2300    2.2395    1.8489 H   0  0  0  0  0
    4.2773    0.8742    2.2907 H   0  0  0  0  0
    2.2136    0.8842    0.0214 H   0  0  0  0  0
    3.1453   -1.9408    2.2200 H   0  0  0  0  0
    4.2232   -4.0057    1.4262 H   0  0  0  0  0
  1  2  1  0  0  0
  2  3  1  0  0  0
  2  7  2  0  0  0
  3  4  2  0  0  0
  3 40  1  0  0  0
  4  5  1  0  0  0
  4 39  1  0  0  0
  5  6  2  0  0  0
  5 10  1  0  0  0
  6  7  1  0  0  0
  6  9  1  0  0  0
  7  8  1  0  0  0
 10 11  1  0  0  0
 10 34  1  0  0  0
 10 38  1  0  0  0
 11 12  1  0  0  0
 12 13  1  0  0  0
 12 17  2  0  0  0
 13 14  2  0  0  0
 13 22  1  0  0  0
 14 15  1  0  0  0
 14 21  1  0  0  0
 15 16  2  0  0  0
 15 20  1  0  0  0
 16 17  1  0  0  0
 16 19  1  0  0  0
 17 18  1  0  0  0
 22 23  1  0  0  0
 22 31  2  0  0  0
 23 24  1  0  0  0
 23 27  1  0  0  0
 24 25  2  0  0  0
 24 30  1  0  0  0
 25 26  1  0  0  0
 26 27  2  0  0  0
 26 29  1  0  0  0
 27 28  1  0  0  0
 31 32  1  0  0  0
 31 33  1  0  0  0
 34 35  1  0  0  0
 34 36  1  0  0  0
 34 37  1  0  0  0
M  END
> <s_m_entry_id>
8861

> <s_m_entry_name>
Asp_Fum_training_set_try5.3

> <Pharmacophore-Fit>
54.19

> <Activity>
1.0

> <Cluster ID>
6

$$$$
CHEMBL34639-Training set
XX    ILIB10171908343D

 56 57  0  0  1  0              1 V2000
    3.1359    2.1948   -1.3038 S   0  0  0  0  0
    3.0920    1.4310    0.3336 C   0  0  0  0  0
    2.3796    0.0331    0.3329 C   0  0  0  0  0
    1.8915   -0.1660    1.6780 O   0  0  0  0  0
    1.4339   -1.0148    1.6620 H   0  0  0  0  0
    1.1255   -0.0640   -0.5942 C   0  0  0  0  0
    0.4735   -1.4196   -0.7426 N   0  0  0  0  0
    0.0859   -2.1197    0.3344 N   0  0  0  0  0
   -0.4213   -3.2111   -0.2425 C   0  0  0  0  0
   -0.3758   -3.2380   -1.6070 N   0  0  0  0  0
    0.1956   -2.0910   -1.8923 C   0  0  0  0  0
    0.4257   -1.7119   -2.8780 H   0  0  0  0  0
   -0.8356   -4.0127    0.3504 H   0  0  0  0  0
    0.3623    0.6430   -0.2342 H   0  0  0  0  0
    1.3568    0.3262   -1.5941 H   0  0  0  0  0
    3.3235   -1.1428    0.0247 C   0  0  0  0  0
    3.8558   -1.2968   -1.2554 C   0  0  0  0  0
    3.5510   -0.4249   -2.2268 F   0  0  0  0  0
    4.7109   -2.3637   -1.5314 C   0  0  0  0  0
    5.0338   -3.2765   -0.5273 C   0  0  0  0  0
    5.8555   -4.3005   -0.7921 F   0  0  0  0  0
    4.5016   -3.1224    0.7528 C   0  0  0  0  0
    3.6465   -2.0556    1.0288 C   0  0  0  0  0
    3.2371   -1.9433    2.0293 H   0  0  0  0  0
    4.7538   -3.8330    1.5343 H   0  0  0  0  0
    5.1251   -2.4836   -2.5280 H   0  0  0  0  0
    2.4150    2.4581    1.2543 C   0  0  0  0  0
    2.8860    3.4422    1.1738 H   0  0  0  0  0
    2.4578    2.1603    2.3082 H   0  0  0  0  0
    1.3613    2.5982    0.9849 H   0  0  0  0  0
    4.1372    1.3256    0.6402 H   0  0  0  0  0
    4.5798    3.2668   -1.0564 C   0  0  0  0  0
    5.8713    2.4688   -1.2090 C   0  0  0  0  0
    7.0962    3.3661   -1.0056 C   0  0  0  0  0
    8.3961    2.5801   -1.1921 C   0  0  0  0  0
    9.6549    3.4255   -0.9774 C   0  0  0  0  0
   10.9533    2.6238   -1.0912 C   0  0  0  0  0
   12.1718    3.5000   -0.7970 C   0  0  0  0  0
   13.4632    2.7009   -0.8707 C   0  0  0  0  0
   13.5990    2.2917   -1.8768 H   0  0  0  0  0
   14.3280    3.3319   -0.6411 H   0  0  0  0  0
   13.4493    1.8658   -0.1632 H   0  0  0  0  0
   12.0805    3.9429    0.2014 H   0  0  0  0  0
   12.2181    4.3264   -1.5158 H   0  0  0  0  0
   10.9285    1.7819   -0.3890 H   0  0  0  0  0
   11.0496    2.2046   -2.0989 H   0  0  0  0  0
    9.5979    3.8740    0.0222 H   0  0  0  0  0
    9.6672    4.2550   -1.6948 H   0  0  0  0  0
    8.4176    1.7491   -0.4761 H   0  0  0  0  0
    8.4190    2.1339   -2.1938 H   0  0  0  0  0
    7.0697    3.8001    0.0012 H   0  0  0  0  0
    7.0534    4.1961   -1.7196 H   0  0  0  0  0
    5.9192    2.0160   -2.2074 H   0  0  0  0  0
    5.8977    1.6520   -0.4767 H   0  0  0  0  0
    4.5381    4.0784   -1.7898 H   0  0  0  0  0
    4.5151    3.7097   -0.0574 H   0  0  0  0  0
  1  2  1  0  0  0
  1 32  1  0  0  0
  2  3  1  0  0  0
  2 27  1  0  0  0
  2 31  1  0  0  0
  3  4  1  0  0  0
  3  6  1  0  0  0
  3 16  1  0  0  0
  4  5  1  0  0  0
  6  7  1  0  0  0
  6 14  1  0  0  0
  6 15  1  0  0  0
  7  8  1  0  0  0
  7 11  1  0  0  0
  8  9  2  0  0  0
  9 10  1  0  0  0
  9 13  1  0  0  0
 10 11  2  0  0  0
 11 12  1  0  0  0
 16 17  1  0  0  0
 16 23  2  0  0  0
 17 18  1  0  0  0
 17 19  2  0  0  0
 19 20  1  0  0  0
 19 26  1  0  0  0
 20 21  1  0  0  0
 20 22  2  0  0  0
 22 23  1  0  0  0
 22 25  1  0  0  0
 23 24  1  0  0  0
 27 28  1  0  0  0
 27 29  1  0  0  0
 27 30  1  0  0  0
 32 33  1  0  0  0
 32 55  1  0  0  0
 32 56  1  0  0  0
 33 34  1  0  0  0
 33 53  1  0  0  0
 33 54  1  0  0  0
 34 35  1  0  0  0
 34 51  1  0  0  0
 34 52  1  0  0  0
 35 36  1  0  0  0
 35 49  1  0  0  0
 35 50  1  0  0  0
 36 37  1  0  0  0
 36 47  1  0  0  0
 36 48  1  0  0  0
 37 38  1  0  0  0
 37 45  1  0  0  0
 37 46  1  0  0  0
 38 39  1  0  0  0
 38 43  1  0  0  0
 38 44  1  0  0  0
 39 40  1  0  0  0
 39 41  1  0  0  0
 39 42  1  0  0  0
M  END
> <s_m_entry_id>
8862

> <s_m_entry_name>
Asp_Fum_training_set_try5.4

> <Pharmacophore-Fit>
55.05

> <Activity>
1.0

> <Cluster ID>
8

$$$$
CHEMBL10324-Test set
XX    ILIB10171908343D

 42 44  0  0  1  0              1 V2000
    2.9636   -0.0914   -1.0287 Cl  0  0  0  0  0
    3.6075   -1.5542   -0.3765 C   0  0  0  0  0
    3.0012   -2.1946    0.7043 C   0  0  0  0  0
    3.5442   -3.3763    1.2088 C   0  0  0  0  0
    4.6932   -3.9176    0.6325 C   0  0  0  0  0
    5.2995   -3.2773   -0.4482 C   0  0  0  0  0
    6.7182   -3.9445   -1.1579 Cl  0  0  0  0  0
    4.7566   -2.0956   -0.9528 C   0  0  0  0  0
    5.2303   -1.5977   -1.7963 H   0  0  0  0  0
    5.1057   -4.8386    1.0365 H   0  0  0  0  0
    3.0784   -3.8842    2.0495 H   0  0  0  0  0
    1.7289   -1.6314    1.3682 C   0  0  0  0  0
    1.3227   -0.4668    0.6155 O   0  0  0  0  0
    0.5287   -0.1413    1.0553 H   0  0  0  0  0
    2.0323   -1.1143    2.8459 C   0  0  0  0  0
    2.5176   -2.2462    3.6041 O   0  0  0  0  0
    2.7534   -1.8918    4.4690 H   0  0  0  0  0
    0.8180   -0.5351    3.5843 C   0  0  0  0  0
   -0.0929   -1.3897    4.2055 C   0  0  0  0  0
   -1.1958   -0.8636    4.8781 C   0  0  0  0  0
   -1.3879    0.5171    4.9295 C   0  0  0  0  0
   -2.7483    1.1663    5.7593 Cl  0  0  0  0  0
   -0.4771    1.3716    4.3084 C   0  0  0  0  0
    0.6259    0.8455    3.6359 C   0  0  0  0  0
    1.3310    1.5179    3.1542 H   0  0  0  0  0
   -0.6135    2.4495    4.3405 H   0  0  0  0  0
   -1.8973   -1.5416    5.3573 H   0  0  0  0  0
    0.0497   -2.4665    4.1702 H   0  0  0  0  0
    3.2120   -0.1140    2.9118 C   0  0  0  0  0
    3.5281    0.0386    3.9520 H   0  0  0  0  0
    2.9731    0.8665    2.4923 H   0  0  0  0  0
    4.0975   -0.4977    2.3927 H   0  0  0  0  0
    0.5265   -2.6317    1.2974 C   0  0  0  0  0
    0.0812   -3.0302   -0.0995 N   0  0  0  0  0
   -0.6497   -2.1957   -0.8542 N   0  0  0  0  0
   -0.8059   -2.9262   -1.9602 C   0  0  0  0  0
   -0.2211   -4.1601   -1.9452 N   0  0  0  0  0
    0.3316   -4.1953   -0.7550 C   0  0  0  0  0
    0.9011   -5.0105   -0.3315 H   0  0  0  0  0
   -1.3650   -2.5479   -2.8029 H   0  0  0  0  0
    0.7350   -3.5466    1.8626 H   0  0  0  0  0
   -0.3530   -2.1885    1.7809 H   0  0  0  0  0
  1  2  1  0  0  0
  2  3  1  0  0  0
  2  8  2  0  0  0
  3  4  2  0  0  0
  3 12  1  0  0  0
  4  5  1  0  0  0
  4 11  1  0  0  0
  5  6  2  0  0  0
  5 10  1  0  0  0
  6  7  1  0  0  0
  6  8  1  0  0  0
  8  9  1  0  0  0
 12 13  1  0  0  0
 12 15  1  0  0  0
 12 33  1  0  0  0
 13 14  1  0  0  0
 15 16  1  0  0  0
 15 18  1  0  0  0
 15 29  1  0  0  0
 16 17  1  0  0  0
 18 19  1  0  0  0
 18 24  2  0  0  0
 19 20  2  0  0  0
 19 28  1  0  0  0
 20 21  1  0  0  0
 20 27  1  0  0  0
 21 22  1  0  0  0
 21 23  2  0  0  0
 23 24  1  0  0  0
 23 26  1  0  0  0
 24 25  1  0  0  0
 29 30  1  0  0  0
 29 31  1  0  0  0
 29 32  1  0  0  0
 33 34  1  0  0  0
 33 41  1  0  0  0
 33 42  1  0  0  0
 34 35  1  0  0  0
 34 38  1  0  0  0
 35 36  2  0  0  0
 36 37  1  0  0  0
 36 40  1  0  0  0
 37 38  2  0  0  0
 38 39  1  0  0  0
M  END
> <s_m_entry_id>
8863

> <s_m_entry_name>
Asp_Fum_training_set_try5.5

> <Pharmacophore-Fit>
52.95

> <Activity>
1.0

> <Cluster ID>
8

$$$$
CHEMBL519287-Training set
XX    ILIB10171908343D

 52 54  0  0  1  0              1 V2000
    3.8691   -0.3329   -2.2081 F   0  0  0  0  0
    3.9903   -1.3223   -1.3119 C   0  0  0  0  0
    3.1613   -1.3657   -0.1910 C   0  0  0  0  0
    3.2950   -2.3996    0.7358 C   0  0  0  0  0
    4.2578   -3.3900    0.5416 C   0  0  0  0  0
    5.0869   -3.3466   -0.5792 C   0  0  0  0  0
    6.0119   -4.2973   -0.7652 F   0  0  0  0  0
    4.9532   -2.3127   -1.5060 C   0  0  0  0  0
    5.5984   -2.2788   -2.3787 H   0  0  0  0  0
    4.3627   -4.1948    1.2632 H   0  0  0  0  0
    2.6539   -2.4414    1.6123 H   0  0  0  0  0
    2.1004   -0.2774    0.0259 C   0  0  0  0  0
    1.3251   -0.5977    1.1896 O   0  0  0  0  0
    0.9160   -1.4554    1.0099 H   0  0  0  0  0
    1.1196   -0.2918   -1.1845 C   0  0  0  0  0
    0.7499   -1.5945   -1.6770 N   0  0  0  0  0
    0.1750   -2.4963   -0.8649 N   0  0  0  0  0
   -0.0477   -3.5902   -1.5853 N   0  0  0  0  0
    0.3969   -3.3539   -2.8564 C   0  0  0  0  0
    0.9112   -2.0842   -2.9365 C   0  0  0  0  0
    1.3572   -1.5141   -3.7393 H   0  0  0  0  0
    0.2928   -4.3979   -3.9246 C   0  0  0  0  0
    1.5373   -5.2871   -3.9720 C   0  0  0  0  0
    1.4030   -6.3713   -5.0427 C   0  0  0  0  0
    2.6594   -7.2407   -5.1148 C   0  0  0  0  0
    2.5386   -8.3029   -6.2071 C   0  0  0  0  0
    3.7991   -9.1475   -6.3045 C   0  0  0  0  0
    3.7166   -9.8843   -7.1098 H   0  0  0  0  0
    3.9867   -9.6817   -5.3676 H   0  0  0  0  0
    4.6657   -8.5125   -6.5127 H   0  0  0  0  0
    2.3520   -7.8227   -7.1747 H   0  0  0  0  0
    1.6832   -8.9561   -5.9985 H   0  0  0  0  0
    3.5331   -6.6078   -5.3129 H   0  0  0  0  0
    2.8259   -7.7273   -4.1460 H   0  0  0  0  0
    1.2237   -5.9036   -6.0184 H   0  0  0  0  0
    0.5328   -7.0010   -4.8206 H   0  0  0  0  0
    1.6981   -5.7564   -2.9930 H   0  0  0  0  0
    2.4253   -4.6759   -4.1781 H   0  0  0  0  0
   -0.6010   -5.0086   -3.7448 H   0  0  0  0  0
    0.1423   -3.9071   -4.8945 H   0  0  0  0  0
    0.1816    0.2272   -0.9519 H   0  0  0  0  0
    1.5651    0.2414   -2.0359 H   0  0  0  0  0
    2.7475    1.1203    0.2348 C   0  0  0  0  0
    1.7959    2.2220    0.4063 N   0  0  0  0  0
    1.5092    3.0497   -0.6100 N   0  0  0  0  0
    0.6296    3.8683   -0.0291 C   0  0  0  0  0
    0.3490    3.6061    1.2813 N   0  0  0  0  0
    1.1024    2.5594    1.5266 C   0  0  0  0  0
    1.1832    2.0276    2.4641 H   0  0  0  0  0
    0.1804    4.6826   -0.5777 H   0  0  0  0  0
    3.3620    1.4013   -0.6298 H   0  0  0  0  0
    3.4071    1.1227    1.1114 H   0  0  0  0  0
  1  2  1  0  0  0
  2  3  1  0  0  0
  2  8  2  0  0  0
  3  4  2  0  0  0
  3 12  1  0  0  0
  4  5  1  0  0  0
  4 11  1  0  0  0
  5  6  2  0  0  0
  5 10  1  0  0  0
  6  7  1  0  0  0
  6  8  1  0  0  0
  8  9  1  0  0  0
 12 13  1  0  0  0
 12 15  1  0  0  0
 12 43  1  0  0  0
 13 14  1  0  0  0
 15 16  1  0  0  0
 15 41  1  0  0  0
 15 42  1  0  0  0
 16 17  1  0  0  0
 16 20  1  0  0  0
 17 18  2  0  0  0
 18 19  1  0  0  0
 19 20  2  0  0  0
 19 22  1  0  0  0
 20 21  1  0  0  0
 22 23  1  0  0  0
 22 39  1  0  0  0
 22 40  1  0  0  0
 23 24  1  0  0  0
 23 37  1  0  0  0
 23 38  1  0  0  0
 24 25  1  0  0  0
 24 35  1  0  0  0
 24 36  1  0  0  0
 25 26  1  0  0  0
 25 33  1  0  0  0
 25 34  1  0  0  0
 26 27  1  0  0  0
 26 31  1  0  0  0
 26 32  1  0  0  0
 27 28  1  0  0  0
 27 29  1  0  0  0
 27 30  1  0  0  0
 43 44  1  0  0  0
 43 51  1  0  0  0
 43 52  1  0  0  0
 44 45  1  0  0  0
 44 48  1  0  0  0
 45 46  2  0  0  0
 46 47  1  0  0  0
 46 50  1  0  0  0
 47 48  2  0  0  0
 48 49  1  0  0  0
M  END
> <s_m_entry_id>
8864

> <s_m_entry_name>
Asp_Fum_training_set_try5.6

> <Pharmacophore-Fit>
54.33

> <Activity>
1.0

> <Cluster ID>
8

$$$$
Fluconazole-Training set
XX    ILIB10171908343D

 34 36  0  0  1  0              1 V2000
    3.4206   -0.4763   -2.2292 F   0  0  0  0  0
    3.7704   -1.3290   -1.2559 C   0  0  0  0  0
    3.2817   -1.1613    0.0397 C   0  0  0  0  0
    3.6514   -2.0542    1.0456 C   0  0  0  0  0
    4.5097   -3.1148    0.7558 C   0  0  0  0  0
    4.9984   -3.2825   -0.5398 C   0  0  0  0  0
    5.8232   -4.3006   -0.8178 F   0  0  0  0  0
    4.6288   -2.3896   -1.5457 C   0  0  0  0  0
    5.0091   -2.5201   -2.5544 H   0  0  0  0  0
    4.7982   -3.8099    1.5388 H   0  0  0  0  0
    3.2760   -1.9312    2.0581 H   0  0  0  0  0
    2.3636   -0.0284    0.3531 C   0  0  0  0  0
    1.9076   -0.0976    1.7274 O   0  0  0  0  0
    1.4497   -0.9419    1.7985 H   0  0  0  0  0
    1.0603   -0.1316   -0.5205 C   0  0  0  0  0
    0.4814   -1.4620   -0.7084 N   0  0  0  0  0
    0.1121   -2.2078    0.3440 N   0  0  0  0  0
   -0.3479   -3.3004   -0.2693 C   0  0  0  0  0
   -0.2901   -3.2851   -1.6335 N   0  0  0  0  0
    0.2391   -2.1092   -1.8798 C   0  0  0  0  0
    0.4627   -1.6927   -2.8517 H   0  0  0  0  0
   -0.7359   -4.1344    0.2960 H   0  0  0  0  0
    0.2618    0.4962   -0.1065 H   0  0  0  0  0
    1.2678    0.2562   -1.5276 H   0  0  0  0  0
    3.0354    1.3795    0.1678 C   0  0  0  0  0
    2.0808    2.4781   -0.0067 N   0  0  0  0  0
    1.4244    2.9942    1.0436 N   0  0  0  0  0
    0.6914    3.9359    0.4458 C   0  0  0  0  0
    0.8472    4.0412   -0.9067 N   0  0  0  0  0
    1.7322    3.1057   -1.1619 C   0  0  0  0  0
    2.1384    2.8481   -2.1298 H   0  0  0  0  0
    0.0214    4.5639    1.0138 H   0  0  0  0  0
    3.6865    1.4197   -0.7147 H   0  0  0  0  0
    3.6577    1.6262    1.0369 H   0  0  0  0  0
  1  2  1  0  0  0
  2  3  1  0  0  0
  2  8  2  0  0  0
  3  4  2  0  0  0
  3 12  1  0  0  0
  4  5  1  0  0  0
  4 11  1  0  0  0
  5  6  2  0  0  0
  5 10  1  0  0  0
  6  7  1  0  0  0
  6  8  1  0  0  0
  8  9  1  0  0  0
 12 13  1  0  0  0
 12 15  1  0  0  0
 12 25  1  0  0  0
 13 14  1  0  0  0
 15 16  1  0  0  0
 15 23  1  0  0  0
 15 24  1  0  0  0
 16 17  1  0  0  0
 16 20  1  0  0  0
 17 18  2  0  0  0
 18 19  1  0  0  0
 18 22  1  0  0  0
 19 20  2  0  0  0
 20 21  1  0  0  0
 25 26  1  0  0  0
 25 33  1  0  0  0
 25 34  1  0  0  0
 26 27  1  0  0  0
 26 30  1  0  0  0
 27 28  2  0  0  0
 28 29  1  0  0  0
 28 32  1  0  0  0
 29 30  2  0  0  0
 30 31  1  0  0  0
M  END
> <s_m_entry_id>
8865

> <s_m_entry_name>
Asp_Fum_training_set_try5.7

> <Pharmacophore-Fit>
55.1

> <Activity>
1.0

> <Cluster ID>
8

$$$$
CHEMBL10268-Training set
XX    ILIB10171908343D

 39 42  0  0  1  0              1 V2000
    3.4924   -0.0367   -2.4714 Cl  0  0  0  0  0
    3.7957   -1.2097   -1.2419 C   0  0  0  0  0
    3.1770   -1.1287    0.0056 C   0  0  0  0  0
    3.4410   -2.0923    0.9790 C   0  0  0  0  0
    4.3236   -3.1370    0.7048 C   0  0  0  0  0
    4.9423   -3.2181   -0.5427 C   0  0  0  0  0
    6.0326   -4.5061   -0.8800 Cl  0  0  0  0  0
    4.6784   -2.2544   -1.5161 C   0  0  0  0  0
    5.1612   -2.3195   -2.4889 H   0  0  0  0  0
    4.5205   -3.8804    1.4730 H   0  0  0  0  0
    2.9627   -2.0394    1.9537 H   0  0  0  0  0
    2.1953    0.0053    0.3476 C   0  0  0  0  0
    1.7574   -0.0934    1.7151 O   0  0  0  0  0
    2.6218    0.8513    2.6997 S   0  0  0  0  0
    3.6307   -0.0072    3.4025 O   0  0  0  0  0
    3.3950    1.6783    1.5507 O   0  0  0  0  0
    2.8456    1.4119    0.2522 C   0  0  0  0  0
    1.9765    2.5668   -0.2187 C   0  0  0  0  0
    1.2583    3.3217    0.7087 C   0  0  0  0  0
    0.4604    4.3814    0.2773 C   0  0  0  0  0
    0.3807    4.6862   -1.0816 C   0  0  0  0  0
    1.0989    3.9314   -2.0089 C   0  0  0  0  0
    1.8968    2.8717   -1.5775 C   0  0  0  0  0
    2.4527    2.2889   -2.3073 H   0  0  0  0  0
    1.0378    4.1693   -3.0669 H   0  0  0  0  0
   -0.2395    5.5121   -1.4175 H   0  0  0  0  0
   -0.0978    4.9695    0.9997 H   0  0  0  0  0
    1.3142    3.0914    1.7694 H   0  0  0  0  0
    3.7271    1.3885   -0.4583 H   0  0  0  0  0
    0.9496   -0.1849   -0.5323 C   0  0  0  0  0
    0.5728   -1.5847   -0.6411 N   0  0  0  0  0
    0.5045   -2.1891   -1.8371 N   0  0  0  0  0
    0.1376   -3.4209   -1.4773 C   0  0  0  0  0
   -0.0272   -3.6245   -0.1371 N   0  0  0  0  0
    0.2554   -2.4444    0.3638 C   0  0  0  0  0
    0.2436   -2.1668    1.4084 H   0  0  0  0  0
   -0.0160   -4.1938   -2.2153 H   0  0  0  0  0
    0.1060    0.3682   -0.1136 H   0  0  0  0  0
    1.1366    0.2015   -1.5365 H   0  0  0  0  0
  1  2  1  0  0  0
  2  3  1  0  0  0
  2  8  2  0  0  0
  3  4  2  0  0  0
  3 12  1  0  0  0
  4  5  1  0  0  0
  4 11  1  0  0  0
  5  6  2  0  0  0
  5 10  1  0  0  0
  6  7  1  0  0  0
  6  8  1  0  0  0
  8  9  1  0  0  0
 12 13  1  0  0  0
 12 17  1  0  0  0
 12 30  1  0  0  0
 13 14  1  0  0  0
 14 15  2  0  0  0
 14 16  1  0  0  0
 16 17  1  0  0  0
 17 18  1  0  0  0
 17 29  1  0  0  0
 18 19  1  0  0  0
 18 23  2  0  0  0
 19 20  2  0  0  0
 19 28  1  0  0  0
 20 21  1  0  0  0
 20 27  1  0  0  0
 21 22  2  0  0  0
 21 26  1  0  0  0
 22 23  1  0  0  0
 22 25  1  0  0  0
 23 24  1  0  0  0
 30 31  1  0  0  0
 30 38  1  0  0  0
 30 39  1  0  0  0
 31 32  1  0  0  0
 31 35  1  0  0  0
 32 33  2  0  0  0
 33 34  1  0  0  0
 33 37  1  0  0  0
 34 35  2  0  0  0
 35 36  1  0  0  0
M  END
> <s_m_entry_id>
8866

> <s_m_entry_name>
Asp_Fum_training_set_try5.8

> <Pharmacophore-Fit>
54.12

> <Activity>
1.0

> <Cluster ID>
8

$$$$
CHEMBL10743-Test set
XX    ILIB10171908343D

 44 45  0  0  1  0              1 V2000
    6.0288   -4.5348   -0.8500 Cl  0  0  0  0  0
    4.9572   -3.2351   -0.4988 C   0  0  0  0  0
    4.2306   -3.2325    0.6920 C   0  0  0  0  0
    3.3618   -2.1789    0.9764 C   0  0  0  0  0
    3.2197   -1.1280    0.0703 C   0  0  0  0  0
    3.9463   -1.1308   -1.1205 C   0  0  0  0  0
    4.8150   -2.1843   -1.4049 C   0  0  0  0  0
    5.3744   -2.1730   -2.3369 H   0  0  0  0  0
    3.8412   -0.3156   -1.8315 H   0  0  0  0  0
    2.2586    0.0347    0.3842 C   0  0  0  0  0
    1.7658   -0.1228    1.7274 O   0  0  0  0  0
    2.5458   -0.1035    2.2966 H   0  0  0  0  0
    0.9893    0.1458   -0.5749 C   0  0  0  0  0
    1.3973    0.4156   -1.9203 O   0  0  0  0  0
    1.8845    1.2515   -1.8920 H   0  0  0  0  0
    0.0838   -1.1282   -0.5934 C   0  0  0  0  0
    0.6513   -2.4412   -1.0792 N   0  0  0  0  0
    0.5953   -3.5416   -0.3137 N   0  0  0  0  0
    1.1894   -4.4336   -1.1092 C   0  0  0  0  0
    1.6118   -3.9626   -2.3192 N   0  0  0  0  0
    1.2568   -2.6997   -2.2693 C   0  0  0  0  0
    1.4106   -1.9550   -3.0375 H   0  0  0  0  0
    1.3201   -5.4587   -0.7962 H   0  0  0  0  0
   -0.7792   -0.9486   -1.2482 H   0  0  0  0  0
   -0.3311   -1.2754    0.4128 H   0  0  0  0  0
    0.0875    1.3641   -0.1575 C   0  0  0  0  0
   -0.5815    1.2560    1.2241 C   0  0  0  0  0
   -1.5141    2.4430    1.4795 C   0  0  0  0  0
   -2.2013    2.3308    2.8312 C   0  0  0  0  0
   -1.4585    2.3286    3.6350 H   0  0  0  0  0
   -2.8795    3.1737    2.9975 H   0  0  0  0  0
   -2.7803    1.4044    2.9012 H   0  0  0  0  0
   -2.2763    2.4946    0.6934 H   0  0  0  0  0
   -0.9443    3.3787    1.4418 H   0  0  0  0  0
   -1.1537    0.3240    1.2954 H   0  0  0  0  0
    0.1805    1.2379    2.0107 H   0  0  0  0  0
   -0.7294    1.4648   -0.8821 H   0  0  0  0  0
    0.6691    2.2927   -0.1886 H   0  0  0  0  0
    3.1228    1.3188    0.4102 C   0  0  0  0  0
    3.8653    1.2719    1.2176 H   0  0  0  0  0
    3.6598    1.4844   -0.5290 H   0  0  0  0  0
    2.5233    2.2096    0.6279 H   0  0  0  0  0
    2.7992   -2.1844    1.9063 H   0  0  0  0  0
    4.3312   -4.0444    1.4075 H   0  0  0  0  0
  1  2  1  0  0  0
  2  3  1  0  0  0
  2  7  2  0  0  0
  3  4  2  0  0  0
  3 44  1  0  0  0
  4  5  1  0  0  0
  4 43  1  0  0  0
  5  6  2  0  0  0
  5 10  1  0  0  0
  6  7  1  0  0  0
  6  9  1  0  0  0
  7  8  1  0  0  0
 10 11  1  0  0  0
 10 13  1  0  0  0
 10 39  1  0  0  0
 11 12  1  0  0  0
 13 14  1  0  0  0
 13 16  1  0  0  0
 13 26  1  0  0  0
 14 15  1  0  0  0
 16 17  1  0  0  0
 16 24  1  0  0  0
 16 25  1  0  0  0
 17 18  1  0  0  0
 17 21  1  0  0  0
 18 19  2  0  0  0
 19 20  1  0  0  0
 19 23  1  0  0  0
 20 21  2  0  0  0
 21 22  1  0  0  0
 26 27  1  0  0  0
 26 37  1  0  0  0
 26 38  1  0  0  0
 27 28  1  0  0  0
 27 35  1  0  0  0
 27 36  1  0  0  0
 28 29  1  0  0  0
 28 33  1  0  0  0
 28 34  1  0  0  0
 29 30  1  0  0  0
 29 31  1  0  0  0
 29 32  1  0  0  0
 39 40  1  0  0  0
 39 41  1  0  0  0
 39 42  1  0  0  0
M  END
> <s_m_entry_id>
8867

> <s_m_entry_name>
Asp_Fum_training_set_try5.9

> <Pharmacophore-Fit>
53.78

> <Activity>
1.0

> <Cluster ID>
8

$$$$
CHEMBL10313-Test set
XX    ILIB10171908343D

 36 37  0  0  1  0              1 V2000
    6.2361   -4.7097   -0.8313 Cl  0  0  0  0  0
    5.0975   -3.4348   -0.6342 C   0  0  0  0  0
    4.8604   -2.5432   -1.6804 C   0  0  0  0  0
    3.9374   -1.5097   -1.5203 C   0  0  0  0  0
    3.2516   -1.3677   -0.3140 C   0  0  0  0  0
    3.4888   -2.2593    0.7323 C   0  0  0  0  0
    4.4117   -3.2928    0.5721 C   0  0  0  0  0
    4.5864   -3.9797    1.3963 H   0  0  0  0  0
    2.9583   -2.1555    1.6751 H   0  0  0  0  0
    2.2436   -0.2362   -0.1387 C   0  0  0  0  0
    2.6630    0.9493   -0.8203 O   0  0  0  0  0
    1.9751    1.6117   -0.6603 H   0  0  0  0  0
    2.1828    0.2042    1.3390 C   0  0  0  0  0
    1.1340    0.1503    1.9842 O   0  0  0  0  0
    3.4722    0.7272    1.9698 C   0  0  0  0  0
    3.2387    1.8077    3.0237 C   0  0  0  0  0
    2.5340    3.0324    2.4576 C   0  0  0  0  0
    2.3973    3.7837    3.2418 H   0  0  0  0  0
    1.5464    2.7702    2.0648 H   0  0  0  0  0
    3.1134    3.4917    1.6512 H   0  0  0  0  0
    4.1869    2.1121    3.4814 H   0  0  0  0  0
    2.6180    1.3886    3.8244 H   0  0  0  0  0
    4.0819    1.1409    1.1585 H   0  0  0  0  0
    4.0267   -0.1039    2.4172 H   0  0  0  0  0
    0.8324   -0.6313   -0.6477 C   0  0  0  0  0
    0.4020   -2.0404   -0.3006 N   0  0  0  0  0
    0.0633   -2.9139   -1.2611 N   0  0  0  0  0
   -0.2347   -3.9903   -0.5303 C   0  0  0  0  0
   -0.1042   -3.8460    0.8212 N   0  0  0  0  0
    0.2999   -2.6020    0.9339 C   0  0  0  0  0
    0.5223   -2.0760    1.8516 H   0  0  0  0  0
   -0.5587   -4.9081   -0.9977 H   0  0  0  0  0
    0.0760    0.0710   -0.2713 H   0  0  0  0  0
    0.7943   -0.5343   -1.7421 H   0  0  0  0  0
    3.7586   -0.8191   -2.3402 H   0  0  0  0  0
    5.3872   -2.6416   -2.6260 H   0  0  0  0  0
  1  2  1  0  0  0
  2  3  1  0  0  0
  2  7  2  0  0  0
  3  4  2  0  0  0
  3 36  1  0  0  0
  4  5  1  0  0  0
  4 35  1  0  0  0
  5  6  2  0  0  0
  5 10  1  0  0  0
  6  7  1  0  0  0
  6  9  1  0  0  0
  7  8  1  0  0  0
 10 11  1  0  0  0
 10 13  1  0  0  0
 10 25  1  0  0  0
 11 12  1  0  0  0
 13 14  2  0  0  0
 13 15  1  0  0  0
 15 16  1  0  0  0
 15 23  1  0  0  0
 15 24  1  0  0  0
 16 17  1  0  0  0
 16 21  1  0  0  0
 16 22  1  0  0  0
 17 18  1  0  0  0
 17 19  1  0  0  0
 17 20  1  0  0  0
 25 26  1  0  0  0
 25 33  1  0  0  0
 25 34  1  0  0  0
 26 27  1  0  0  0
 26 30  1  0  0  0
 27 28  2  0  0  0
 28 29  1  0  0  0
 28 32  1  0  0  0
 29 30  2  0  0  0
 30 31  1  0  0  0
M  END
> <s_m_entry_id>
8868

> <s_m_entry_name>
Asp_Fum_training_set_try5.10

> <Pharmacophore-Fit>
54.62

> <Activity>
1.0

> <Cluster ID>
8

$$$$
CHEMBL10285-Test set
XX    ILIB10171908343D

 39 41  0  0  1  0              1 V2000
    6.0455   -4.5513   -0.8511 Cl  0  0  0  0  0
    4.9583   -3.2648   -0.4997 C   0  0  0  0  0
    4.2901   -3.2307    0.7243 C   0  0  0  0  0
    3.4087   -2.1877    1.0088 C   0  0  0  0  0
    3.1954   -1.1789    0.0695 C   0  0  0  0  0
    3.8636   -1.2130   -1.1545 C   0  0  0  0  0
    4.7450   -2.2559   -1.4391 C   0  0  0  0  0
    5.2583   -2.2694   -2.3971 H   0  0  0  0  0
    3.7029   -0.4306   -1.8915 H   0  0  0  0  0
    2.2247   -0.0330    0.3822 C   0  0  0  0  0
    1.7542   -0.1120    1.7416 O   0  0  0  0  0
    2.6422    0.7010    2.5126 C   0  0  0  0  0
    3.5069    1.4428    1.6534 O   0  0  0  0  0
    2.9079    1.3463    0.3531 C   0  0  0  0  0
    1.9765    2.5455    0.1767 C   0  0  0  0  0
    2.7423    3.7574   -0.3584 C   0  0  0  0  0
    3.2074    3.5249   -1.3222 H   0  0  0  0  0
    2.0737    4.6120   -0.5072 H   0  0  0  0  0
    3.5338    4.0631    0.3344 H   0  0  0  0  0
    1.2833    2.8970    1.4949 C   0  0  0  0  0
    0.5986    3.7421    1.3671 H   0  0  0  0  0
    0.7001    2.0463    1.8628 H   0  0  0  0  0
    2.0131    3.1661    2.2664 H   0  0  0  0  0
    1.1991    2.2851   -0.5562 H   0  0  0  0  0
    3.6993    1.3917   -0.3763 H   0  0  0  0  0
    2.0630    1.3935    3.1296 H   0  0  0  0  0
    3.2400    0.0557    3.1631 H   0  0  0  0  0
    1.0048   -0.1644   -0.5355 C   0  0  0  0  0
    0.5833   -1.5488   -0.6857 N   0  0  0  0  0
    0.5279   -2.1250   -1.8961 N   0  0  0  0  0
    0.1093   -3.3507   -1.5738 C   0  0  0  0  0
   -0.0998   -3.5768   -0.2435 N   0  0  0  0  0
    0.2087   -2.4181    0.2910 C   0  0  0  0  0
    0.1773   -2.1626    1.3407 H   0  0  0  0  0
   -0.0499   -4.1021   -2.3327 H   0  0  0  0  0
    0.1647    0.4080   -0.1333 H   0  0  0  0  0
    1.2324    0.2342   -1.5278 H   0  0  0  0  0
    2.8918   -2.1686    1.9647 H   0  0  0  0  0
    4.4464   -4.0098    1.4659 H   0  0  0  0  0
  1  2  1  0  0  0
  2  3  1  0  0  0
  2  7  2  0  0  0
  3  4  2  0  0  0
  3 39  1  0  0  0
  4  5  1  0  0  0
  4 38  1  0  0  0
  5  6  2  0  0  0
  5 10  1  0  0  0
  6  7  1  0  0  0
  6  9  1  0  0  0
  7  8  1  0  0  0
 10 11  1  0  0  0
 10 14  1  0  0  0
 10 28  1  0  0  0
 11 12  1  0  0  0
 12 13  1  0  0  0
 12 26  1  0  0  0
 12 27  1  0  0  0
 13 14  1  0  0  0
 14 15  1  0  0  0
 14 25  1  0  0  0
 15 16  1  0  0  0
 15 20  1  0  0  0
 15 24  1  0  0  0
 16 17  1  0  0  0
 16 18  1  0  0  0
 16 19  1  0  0  0
 20 21  1  0  0  0
 20 22  1  0  0  0
 20 23  1  0  0  0
 28 29  1  0  0  0
 28 36  1  0  0  0
 28 37  1  0  0  0
 29 30  1  0  0  0
 29 33  1  0  0  0
 30 31  2  0  0  0
 31 32  1  0  0  0
 31 35  1  0  0  0
 32 33  2  0  0  0
 33 34  1  0  0  0
M  END
> <s_m_entry_id>
8869

> <s_m_entry_name>
Asp_Fum_training_set_try5.11

> <Pharmacophore-Fit>
54.01

> <Activity>
1.0

> <Cluster ID>
8

$$$$
CHEMBL10311-Test set
XX    ILIB10171908343D

 39 41  0  0  1  0              1 V2000
    3.2545   -0.2164   -2.5811 Cl  0  0  0  0  0
    3.6805   -1.2853   -1.2943 C   0  0  0  0  0
    3.1574   -1.1205   -0.0118 C   0  0  0  0  0
    3.5195   -2.0011    1.0076 C   0  0  0  0  0
    4.4044   -3.0467    0.7444 C   0  0  0  0  0
    4.9275   -3.2115   -0.5382 C   0  0  0  0  0
    6.0207   -4.5005   -0.8621 Cl  0  0  0  0  0
    4.5655   -2.3308   -1.5575 C   0  0  0  0  0
    4.9738   -2.4613   -2.5576 H   0  0  0  0  0
    4.6782   -3.7249    1.5485 H   0  0  0  0  0
    3.1161   -1.8827    2.0100 H   0  0  0  0  0
    2.1789    0.0148    0.3191 C   0  0  0  0  0
    1.7874   -0.1276    1.7025 O   0  0  0  0  0
    2.6056   -0.0620    2.2087 H   0  0  0  0  0
    2.9096    1.4010    0.2485 C   0  0  0  0  0
    3.5761    1.6740    1.4882 O   0  0  0  0  0
    2.8775    1.8215    2.1409 H   0  0  0  0  0
    2.0614    2.6097   -0.0924 C   0  0  0  0  0
    1.4503    3.3419    0.9255 C   0  0  0  0  0
    0.6708    4.4554    0.6123 C   0  0  0  0  0
    0.5023    4.8367   -0.7189 C   0  0  0  0  0
   -0.4591    6.2103   -1.1056 Cl  0  0  0  0  0
    1.1134    4.1045   -1.7368 C   0  0  0  0  0
    1.8930    2.9910   -1.4236 C   0  0  0  0  0
    2.3657    2.4256   -2.2223 H   0  0  0  0  0
    0.9914    4.3899   -2.7785 H   0  0  0  0  0
    0.2006    5.0163    1.4159 H   0  0  0  0  0
    1.5768    3.0516    1.9652 H   0  0  0  0  0
    3.7175    1.3343   -0.4939 H   0  0  0  0  0
    0.8577   -0.0168   -0.5124 C   0  0  0  0  0
    0.2123   -1.3823   -0.6612 N   0  0  0  0  0
   -0.0764   -1.8798   -1.8734 N   0  0  0  0  0
   -0.6097   -3.0579   -1.5428 C   0  0  0  0  0
   -0.6725   -3.3277   -0.2057 N   0  0  0  0  0
   -0.1450   -2.2487    0.3244 C   0  0  0  0  0
   -0.0054   -2.0489    1.3774 H   0  0  0  0  0
   -0.9651   -3.7402   -2.3003 H   0  0  0  0  0
    0.1095    0.6319   -0.0364 H   0  0  0  0  0
    1.0064    0.4049   -1.5128 H   0  0  0  0  0
  1  2  1  0  0  0
  2  3  1  0  0  0
  2  8  2  0  0  0
  3  4  2  0  0  0
  3 12  1  0  0  0
  4  5  1  0  0  0
  4 11  1  0  0  0
  5  6  2  0  0  0
  5 10  1  0  0  0
  6  7  1  0  0  0
  6  8  1  0  0  0
  8  9  1  0  0  0
 12 13  1  0  0  0
 12 15  1  0  0  0
 12 30  1  0  0  0
 13 14  1  0  0  0
 15 16  1  0  0  0
 15 18  1  0  0  0
 15 29  1  0  0  0
 16 17  1  0  0  0
 18 19  1  0  0  0
 18 24  2  0  0  0
 19 20  2  0  0  0
 19 28  1  0  0  0
 20 21  1  0  0  0
 20 27  1  0  0  0
 21 22  1  0  0  0
 21 23  2  0  0  0
 23 24  1  0  0  0
 23 26  1  0  0  0
 24 25  1  0  0  0
 30 31  1  0  0  0
 30 38  1  0  0  0
 30 39  1  0  0  0
 31 32  1  0  0  0
 31 35  1  0  0  0
 32 33  2  0  0  0
 33 34  1  0  0  0
 33 37  1  0  0  0
 34 35  2  0  0  0
 35 36  1  0  0  0
M  END
> <s_m_entry_id>
8870

> <s_m_entry_name>
Asp_Fum_training_set_try5.12

> <Pharmacophore-Fit>
53.96

> <Activity>
1.0

> <Cluster ID>
8

$$$$
Voriconazole-Training set
XX    ILIB10171908343D

 39 41  0  0  1  0              1 V2000
    4.1576    0.9330    2.1797 F   0  0  0  0  0
    4.7400   -0.0194    2.9148 C   0  0  0  0  0
    4.0274   -1.0422    3.5067 C   0  0  0  0  0
    4.5912   -2.0148    4.2527 N   0  0  0  0  0
    5.9280   -1.9239    4.3883 C   0  0  0  0  0
    6.7326   -0.9801    3.8637 N   0  0  0  0  0
    6.1030   -0.0393    3.1295 C   0  0  0  0  0
    6.7458    0.7241    2.7038 H   0  0  0  0  0
    6.4073   -2.6924    4.9827 H   0  0  0  0  0
    2.5096   -1.1084    3.3276 C   0  0  0  0  0
    2.0595   -1.2883    1.8227 C   0  0  0  0  0
    1.8307    0.0146    1.2679 O   0  0  0  0  0
    1.1461    0.4218    1.8165 H   0  0  0  0  0
    0.7032   -2.0605    1.7516 C   0  0  0  0  0
    0.1412   -2.2144    0.4059 N   0  0  0  0  0
   -0.4848   -1.1943   -0.2005 N   0  0  0  0  0
   -0.8201   -1.7582   -1.3627 C   0  0  0  0  0
   -0.4450   -3.0616   -1.5212 N   0  0  0  0  0
    0.1606   -3.3204   -0.3855 C   0  0  0  0  0
    0.6120   -4.2581   -0.0937 H   0  0  0  0  0
   -1.3563   -1.2022   -2.1171 H   0  0  0  0  0
    0.8003   -3.0662    2.1791 H   0  0  0  0  0
   -0.0740   -1.5441    2.3285 H   0  0  0  0  0
    3.1408   -2.0195    1.0120 C   0  0  0  0  0
    3.5008   -3.3259    1.3426 C   0  0  0  0  0
    2.9088   -3.9544    2.3679 F   0  0  0  0  0
    4.4828   -3.9868    0.6047 C   0  0  0  0  0
    5.1049   -3.3411   -0.4639 C   0  0  0  0  0
    6.0474   -3.9759   -1.1731 F   0  0  0  0  0
    4.7449   -2.0347   -0.7946 C   0  0  0  0  0
    3.7629   -1.3739   -0.0566 C   0  0  0  0  0
    3.4887   -0.3563   -0.3220 H   0  0  0  0  0
    5.2291   -1.5326   -1.6270 H   0  0  0  0  0
    4.7630   -5.0037    0.8622 H   0  0  0  0  0
    1.8621    0.0915    4.0420 C   0  0  0  0  0
    0.7686    0.0481    4.0299 H   0  0  0  0  0
    2.1864    0.1560    5.0847 H   0  0  0  0  0
    2.1545    1.0314    3.5585 H   0  0  0  0  0
    2.1605   -1.9932    3.8791 H   0  0  0  0  0
  1  2  1  0  0  0
  2  3  1  0  0  0
  2  7  2  0  0  0
  3  4  2  0  0  0
  3 10  1  0  0  0
  4  5  1  0  0  0
  5  6  2  0  0  0
  5  9  1  0  0  0
  6  7  1  0  0  0
  7  8  1  0  0  0
 10 11  1  0  0  0
 10 35  1  0  0  0
 10 39  1  0  0  0
 11 12  1  0  0  0
 11 14  1  0  0  0
 11 24  1  0  0  0
 12 13  1  0  0  0
 14 15  1  0  0  0
 14 22  1  0  0  0
 14 23  1  0  0  0
 15 16  1  0  0  0
 15 19  1  0  0  0
 16 17  2  0  0  0
 17 18  1  0  0  0
 17 21  1  0  0  0
 18 19  2  0  0  0
 19 20  1  0  0  0
 24 25  1  0  0  0
 24 31  2  0  0  0
 25 26  1  0  0  0
 25 27  2  0  0  0
 27 28  1  0  0  0
 27 34  1  0  0  0
 28 29  1  0  0  0
 28 30  2  0  0  0
 30 31  1  0  0  0
 30 33  1  0  0  0
 31 32  1  0  0  0
 35 36  1  0  0  0
 35 37  1  0  0  0
 35 38  1  0  0  0
M  END
> <s_m_entry_id>
8871

> <s_m_entry_name>
Asp_Fum_training_set_try5.13

> <Pharmacophore-Fit>
54.28

> <Activity>
1.0

> <Cluster ID>
8

$$$$
CHEMBL10728-Training set
XX    ILIB10171908343D

 36 37  0  0  1  0              1 V2000
    2.8820   -3.9613    2.9117 Cl  0  0  0  0  0
    3.5107   -3.2185    1.4859 C   0  0  0  0  0
    3.0537   -1.9727    1.0560 C   0  0  0  0  0
    3.5817   -1.3970   -0.0997 C   0  0  0  0  0
    4.5666   -2.0670   -0.8253 C   0  0  0  0  0
    5.0236   -3.3128   -0.3953 C   0  0  0  0  0
    6.2375   -4.1400   -1.2918 Cl  0  0  0  0  0
    4.4956   -3.8885    0.7603 C   0  0  0  0  0
    4.8536   -4.8600    1.0947 H   0  0  0  0  0
    4.9685   -1.6067   -1.7243 H   0  0  0  0  0
    3.2340   -0.4257   -0.4423 H   0  0  0  0  0
    1.9803   -1.2058    1.8220 C   0  0  0  0  0
    1.7725    0.0972    1.2698 O   0  0  0  0  0
    1.0833    0.5129    1.8081 H   0  0  0  0  0
    2.4543   -0.9122    3.2609 C   0  0  0  0  0
    1.8283   -1.3208    4.2409 O   0  0  0  0  0
    3.7240   -0.0788    3.4261 C   0  0  0  0  0
    4.9930   -0.9206    3.5421 C   0  0  0  0  0
    4.9620   -1.8610    4.7387 C   0  0  0  0  0
    5.8925   -2.4351    4.7900 H   0  0  0  0  0
    4.1314   -2.5696    4.6594 H   0  0  0  0  0
    4.8557   -1.3110    5.6784 H   0  0  0  0  0
    5.8783   -0.2779    3.6067 H   0  0  0  0  0
    5.1003   -1.5210    2.6310 H   0  0  0  0  0
    3.6014    0.5159    4.3384 H   0  0  0  0  0
    3.8222    0.6135    2.5838 H   0  0  0  0  0
    0.6260   -1.9623    1.8385 C   0  0  0  0  0
    0.2721   -2.6623    0.5439 N   0  0  0  0  0
    0.4146   -3.9903    0.4171 N   0  0  0  0  0
   -0.0010   -4.1706   -0.8384 C   0  0  0  0  0
   -0.3929   -3.0436   -1.5024 N   0  0  0  0  0
   -0.2081   -2.1071   -0.6011 C   0  0  0  0  0
   -0.3963   -1.0496   -0.7211 H   0  0  0  0  0
   -0.0170   -5.1540   -1.2837 H   0  0  0  0  0
    0.6050   -2.6981    2.6541 H   0  0  0  0  0
   -0.1871   -1.2584    2.0666 H   0  0  0  0  0
  1  2  1  0  0  0
  2  3  1  0  0  0
  2  8  2  0  0  0
  3  4  2  0  0  0
  3 12  1  0  0  0
  4  5  1  0  0  0
  4 11  1  0  0  0
  5  6  2  0  0  0
  5 10  1  0  0  0
  6  7  1  0  0  0
  6  8  1  0  0  0
  8  9  1  0  0  0
 12 13  1  0  0  0
 12 15  1  0  0  0
 12 27  1  0  0  0
 13 14  1  0  0  0
 15 16  2  0  0  0
 15 17  1  0  0  0
 17 18  1  0  0  0
 17 25  1  0  0  0
 17 26  1  0  0  0
 18 19  1  0  0  0
 18 23  1  0  0  0
 18 24  1  0  0  0
 19 20  1  0  0  0
 19 21  1  0  0  0
 19 22  1  0  0  0
 27 28  1  0  0  0
 27 35  1  0  0  0
 27 36  1  0  0  0
 28 29  1  0  0  0
 28 32  1  0  0  0
 29 30  2  0  0  0
 30 31  1  0  0  0
 30 34  1  0  0  0
 31 32  2  0  0  0
 32 33  1  0  0  0
M  END
> <s_m_entry_id>
8872

> <s_m_entry_name>
Asp_Fum_training_set_try5.14

> <Pharmacophore-Fit>
54.32

> <Activity>
1.0

> <Cluster ID>
8

$$$$
CHEMBL10234-Training set
XX    ILIB10171908343D

 42 44  0  0  1  0              1 V2000
    6.0541   -4.5138   -0.5627 Cl  0  0  0  0  0
    4.8618   -3.2734   -0.5391 C   0  0  0  0  0
    4.9302   -2.2224   -1.4536 C   0  0  0  0  0
    3.9636   -1.2169   -1.4342 C   0  0  0  0  0
    2.9286   -1.2625   -0.5002 C   0  0  0  0  0
    2.8602   -2.3135    0.4143 C   0  0  0  0  0
    3.8267   -3.3189    0.3949 C   0  0  0  0  0
    3.7607   -4.1315    1.1138 H   0  0  0  0  0
    2.0567   -2.3562    1.1450 H   0  0  0  0  0
    1.8614   -0.1500   -0.4780 C   0  0  0  0  0
    2.1372    0.7414   -1.5812 O   0  0  0  0  0
    1.4549    1.4216   -1.5381 H   0  0  0  0  0
    1.9820    0.7361    0.8423 C   0  0  0  0  0
    1.7881   -0.1480    1.9702 O   0  0  0  0  0
    1.9308    0.3992    2.7509 H   0  0  0  0  0
    0.9550    1.8715    0.9483 C   0  0  0  0  0
   -0.3378    1.6020    1.3975 C   0  0  0  0  0
   -1.2715    2.6337    1.4949 C   0  0  0  0  0
   -0.9124    3.9349    1.1431 C   0  0  0  0  0
   -1.8084    4.9260    1.2392 F   0  0  0  0  0
    0.3803    4.2043    0.6939 C   0  0  0  0  0
    1.3140    3.1727    0.5966 C   0  0  0  0  0
    2.3187    3.3922    0.2448 H   0  0  0  0  0
    0.6599    5.2174    0.4207 H   0  0  0  0  0
   -2.2782    2.4242    1.8442 H   0  0  0  0  0
   -0.6265    0.5914    1.6741 H   0  0  0  0  0
    3.4071    1.2950    1.0735 C   0  0  0  0  0
    3.5001    1.7005    2.0895 H   0  0  0  0  0
    3.6798    2.0898    0.3747 H   0  0  0  0  0
    4.1667    0.5082    1.0045 H   0  0  0  0  0
    0.4173   -0.7039   -0.7217 C   0  0  0  0  0
    0.2970   -1.7916   -1.7756 N   0  0  0  0  0
    0.1499   -3.0782   -1.4245 N   0  0  0  0  0
    0.0851   -3.6616   -2.6232 C   0  0  0  0  0
    0.1820   -2.8246   -3.6977 N   0  0  0  0  0
    0.3152   -1.6493   -3.1280 C   0  0  0  0  0
    0.4271   -0.6981   -3.6289 H   0  0  0  0  0
   -0.0348   -4.7306   -2.7163 H   0  0  0  0  0
   -0.0282   -1.0779    0.2066 H   0  0  0  0  0
   -0.2411    0.1101   -1.0498 H   0  0  0  0  0
    4.0242   -0.4013   -2.1500 H   0  0  0  0  0
    5.7309   -2.1738   -2.1871 H   0  0  0  0  0
  1  2  1  0  0  0
  2  3  1  0  0  0
  2  7  2  0  0  0
  3  4  2  0  0  0
  3 42  1  0  0  0
  4  5  1  0  0  0
  4 41  1  0  0  0
  5  6  2  0  0  0
  5 10  1  0  0  0
  6  7  1  0  0  0
  6  9  1  0  0  0
  7  8  1  0  0  0
 10 11  1  0  0  0
 10 13  1  0  0  0
 10 31  1  0  0  0
 11 12  1  0  0  0
 13 14  1  0  0  0
 13 16  1  0  0  0
 13 27  1  0  0  0
 14 15  1  0  0  0
 16 17  1  0  0  0
 16 22  2  0  0  0
 17 18  2  0  0  0
 17 26  1  0  0  0
 18 19  1  0  0  0
 18 25  1  0  0  0
 19 20  1  0  0  0
 19 21  2  0  0  0
 21 22  1  0  0  0
 21 24  1  0  0  0
 22 23  1  0  0  0
 27 28  1  0  0  0
 27 29  1  0  0  0
 27 30  1  0  0  0
 31 32  1  0  0  0
 31 39  1  0  0  0
 31 40  1  0  0  0
 32 33  1  0  0  0
 32 36  1  0  0  0
 33 34  2  0  0  0
 34 35  1  0  0  0
 34 38  1  0  0  0
 35 36  2  0  0  0
 36 37  1  0  0  0
M  END
> <s_m_entry_id>
8873

> <s_m_entry_name>
Asp_Fum_training_set_try5.15

> <Pharmacophore-Fit>
54.69

> <Activity>
1.0

> <Cluster ID>
8

$$$$
CHEMBL10200-Test set
XX    ILIB10171908343D

 39 42  0  0  1  0              1 V2000
    3.3119   -1.4436    2.6681 Cl  0  0  0  0  0
    3.6343   -1.9080    1.0371 C   0  0  0  0  0
    2.9731   -1.3046   -0.0326 C   0  0  0  0  0
    3.2557   -1.7003   -1.3400 C   0  0  0  0  0
    4.1997   -2.6993   -1.5776 C   0  0  0  0  0
    4.8610   -3.3027   -0.5079 C   0  0  0  0  0
    6.0243   -4.5364   -0.8014 Cl  0  0  0  0  0
    4.5783   -2.9070    0.7995 C   0  0  0  0  0
    5.0955   -3.3782    1.6327 H   0  0  0  0  0
    4.4094   -2.9980   -2.6015 H   0  0  0  0  0
    2.7475   -1.2352   -2.1807 H   0  0  0  0  0
    1.9340   -0.2044    0.1844 C   0  0  0  0  0
    1.4053   -0.3347    1.5286 O   0  0  0  0  0
    1.1579    1.1084    2.2177 S   0  0  0  0  0
   -0.3230    1.3318    2.2959 O   0  0  0  0  0
    1.7250    1.9958    0.9940 O   0  0  0  0  0
    2.5954    1.1933    0.1864 C   0  0  0  0  0
    2.8340    1.8252   -1.1664 C   0  0  0  0  0
    1.8528    2.6328   -1.7414 C   0  0  0  0  0
    2.0732    3.2172   -2.9886 C   0  0  0  0  0
    3.2748    2.9939   -3.6609 C   0  0  0  0  0
    3.5470    3.7148   -5.1994 Cl  0  0  0  0  0
    4.2561    2.1863   -3.0859 C   0  0  0  0  0
    4.0357    1.6020   -1.8387 C   0  0  0  0  0
    4.8051    0.9738   -1.3974 H   0  0  0  0  0
    5.1974    2.0037   -3.5978 H   0  0  0  0  0
    1.2995    3.8441   -3.4244 H   0  0  0  0  0
    0.9139    2.8119   -1.2240 H   0  0  0  0  0
    3.5836    1.1639    0.7043 H   0  0  0  0  0
    0.7035   -0.3272   -0.7377 C   0  0  0  0  0
   -0.0053   -1.5793   -0.5302 N   0  0  0  0  0
    0.4717   -2.7316   -1.0252 N   0  0  0  0  0
   -0.4610   -3.5909   -0.6091 C   0  0  0  0  0
   -1.4872   -3.0511    0.1121 N   0  0  0  0  0
   -1.1696   -1.7777    0.1442 C   0  0  0  0  0
   -1.7279   -0.9850    0.6219 H   0  0  0  0  0
   -0.3912   -4.6432   -0.8403 H   0  0  0  0  0
    0.0109    0.4965   -0.5515 H   0  0  0  0  0
    1.0115   -0.2741   -1.7842 H   0  0  0  0  0
  1  2  1  0  0  0
  2  3  1  0  0  0
  2  8  2  0  0  0
  3  4  2  0  0  0
  3 12  1  0  0  0
  4  5  1  0  0  0
  4 11  1  0  0  0
  5  6  2  0  0  0
  5 10  1  0  0  0
  6  7  1  0  0  0
  6  8  1  0  0  0
  8  9  1  0  0  0
 12 13  1  0  0  0
 12 17  1  0  0  0
 12 30  1  0  0  0
 13 14  1  0  0  0
 14 15  2  0  0  0
 14 16  1  0  0  0
 16 17  1  0  0  0
 17 18  1  0  0  0
 17 29  1  0  0  0
 18 19  1  0  0  0
 18 24  2  0  0  0
 19 20  2  0  0  0
 19 28  1  0  0  0
 20 21  1  0  0  0
 20 27  1  0  0  0
 21 22  1  0  0  0
 21 23  2  0  0  0
 23 24  1  0  0  0
 23 26  1  0  0  0
 24 25  1  0  0  0
 30 31  1  0  0  0
 30 38  1  0  0  0
 30 39  1  0  0  0
 31 32  1  0  0  0
 31 35  1  0  0  0
 32 33  2  0  0  0
 33 34  1  0  0  0
 33 37  1  0  0  0
 34 35  2  0  0  0
 35 36  1  0  0  0
M  END
> <s_m_entry_id>
8874

> <s_m_entry_name>
Asp_Fum_training_set_try5.16

> <Pharmacophore-Fit>
54.28

> <Activity>
1.0

> <Cluster ID>
8

$$$$
CHEMBL1253787-Training set
XX    ILIB10171908343D

 62 66  0  0  1  0              1 V2000
    4.0775   -0.2163   -2.0667 F   0  0  0  0  0
    4.1187   -1.2728   -1.2428 C   0  0  0  0  0
    3.1808   -1.4075   -0.2191 C   0  0  0  0  0
    3.2320   -2.5107    0.6329 C   0  0  0  0  0
    4.2209   -3.4793    0.4612 C   0  0  0  0  0
    5.1588   -3.3446   -0.5624 C   0  0  0  0  0
    6.1088   -4.2743   -0.7268 F   0  0  0  0  0
    5.1077   -2.2413   -1.4145 C   0  0  0  0  0
    5.8376   -2.1365   -2.2115 H   0  0  0  0  0
    4.2615   -4.3381    1.1247 H   0  0  0  0  0
    2.5059   -2.6238    1.4336 H   0  0  0  0  0
    2.0912   -0.3438   -0.0273 C   0  0  0  0  0
    1.2613   -0.7019    1.0880 O   0  0  0  0  0
    0.8757   -1.5607    0.8674 H   0  0  0  0  0
    1.1954   -0.2095   -1.2927 C   0  0  0  0  0
    0.4709   -1.4768   -1.6990 N   0  0  0  0  0
    0.0642   -2.3637   -0.7780 N   0  0  0  0  0
   -0.5068   -3.2887   -1.5524 C   0  0  0  0  0
   -0.4831   -3.0374   -2.8944 N   0  0  0  0  0
    0.1419   -1.8845   -2.9541 C   0  0  0  0  0
    0.3763   -1.3228   -3.8473 H   0  0  0  0  0
   -0.9526   -4.1744   -1.1252 H   0  0  0  0  0
    1.7886    0.1486   -2.1446 H   0  0  0  0  0
    0.4255    0.5566   -1.1292 H   0  0  0  0  0
    2.7545    1.0127    0.3446 C   0  0  0  0  0
    1.8914    2.1710    0.0883 N   0  0  0  0  0
    2.6805    3.3707   -0.1109 C   0  0  0  0  0
    3.6470    3.2510   -1.2101 C   0  0  0  0  0
    4.9896    3.3955   -0.9955 N   0  0  0  0  0
    5.6088    3.2341   -2.1599 N   0  0  0  0  0
    4.6644    2.9927   -3.0835 N   0  0  0  0  0
    3.4175    2.9923   -2.5380 C   0  0  0  0  0
    2.5206    2.8153   -3.1147 H   0  0  0  0  0
    5.0300    2.7655   -4.4876 C   0  0  0  0  0
    5.6915    3.9990   -5.1247 C   0  0  0  0  0
    6.0340    3.7498   -6.5924 C   0  0  0  0  0
    6.8903    2.4983   -6.7668 C   0  0  0  0  0
    6.2328    1.2719   -6.1396 C   0  0  0  0  0
    5.8916    1.5047   -4.6690 C   0  0  0  0  0
    6.8205    1.6002   -4.0910 H   0  0  0  0  0
    5.3660    0.6285   -4.2700 H   0  0  0  0  0
    6.9016    0.4083   -6.2297 H   0  0  0  0  0
    5.3173    1.0258   -6.6914 H   0  0  0  0  0
    7.0619    2.3171   -7.8340 H   0  0  0  0  0
    7.8730    2.6610   -6.3076 H   0  0  0  0  0
    5.1073    3.6418   -7.1694 H   0  0  0  0  0
    6.5637    4.6187   -6.9990 H   0  0  0  0  0
    5.0259    4.8671   -5.0443 H   0  0  0  0  0
    6.6072    4.2573   -4.5765 H   0  0  0  0  0
    4.0466    2.5938   -4.9959 H   0  0  0  0  0
    1.9577    4.1948   -0.2673 H   0  0  0  0  0
    3.1724    3.5859    0.8578 H   0  0  0  0  0
    0.9447    2.3445    1.1954 C   0  0  0  0  0
   -0.5009    1.9875    1.0092 C   0  0  0  0  0
   -0.0930    3.4264    1.1319 C   0  0  0  0  0
   -0.3585    3.9481    2.0435 H   0  0  0  0  0
   -0.1300    4.0392    0.2395 H   0  0  0  0  0
   -0.8111    1.6332    0.0336 H   0  0  0  0  0
   -1.0406    1.5458    1.8380 H   0  0  0  0  0
    1.3740    2.1408    2.1707 H   0  0  0  0  0
    3.6828    1.1635   -0.2163 H   0  0  0  0  0
    3.0130    1.0180    1.4110 H   0  0  0  0  0
  1  2  1  0  0  0
  2  3  1  0  0  0
  2  8  2  0  0  0
  3  4  2  0  0  0
  3 12  1  0  0  0
  4  5  1  0  0  0
  4 11  1  0  0  0
  5  6  2  0  0  0
  5 10  1  0  0  0
  6  7  1  0  0  0
  6  8  1  0  0  0
  8  9  1  0  0  0
 12 13  1  0  0  0
 12 15  1  0  0  0
 12 25  1  0  0  0
 13 14  1  0  0  0
 15 16  1  0  0  0
 15 23  1  0  0  0
 15 24  1  0  0  0
 16 17  1  0  0  0
 16 20  1  0  0  0
 17 18  2  0  0  0
 18 19  1  0  0  0
 18 22  1  0  0  0
 19 20  2  0  0  0
 20 21  1  0  0  0
 25 26  1  0  0  0
 25 61  1  0  0  0
 25 62  1  0  0  0
 26 27  1  0  0  0
 26 53  1  0  0  0
 27 28  1  0  0  0
 27 51  1  0  0  0
 27 52  1  0  0  0
 28 29  1  0  0  0
 28 32  2  0  0  0
 29 30  2  0  0  0
 30 31  1  0  0  0
 31 32  1  0  0  0
 31 34  1  0  0  0
 32 33  1  0  0  0
 34 35  1  0  0  0
 34 39  1  0  0  0
 34 50  1  0  0  0
 35 36  1  0  0  0
 35 48  1  0  0  0
 35 49  1  0  0  0
 36 37  1  0  0  0
 36 46  1  0  0  0
 36 47  1  0  0  0
 37 38  1  0  0  0
 37 44  1  0  0  0
 37 45  1  0  0  0
 38 39  1  0  0  0
 38 42  1  0  0  0
 38 43  1  0  0  0
 39 40  1  0  0  0
 39 41  1  0  0  0
 53 54  1  0  0  0
 53 55  1  0  0  0
 53 60  1  0  0  0
 54 55  1  0  0  0
 54 58  1  0  0  0
 54 59  1  0  0  0
 55 56  1  0  0  0
 55 57  1  0  0  0
M  END
> <s_m_entry_id>
8875

> <s_m_entry_name>
Asp_Fum_training_set_try5.17

> <Pharmacophore-Fit>
53.63

> <Activity>
1.0

> <Cluster ID>
8

$$$$
CHEMBL10771-Test set
XX    ILIB10171908343D

 45 47  0  0  1  0              1 V2000
    6.1043   -4.5764   -0.8368 Cl  0  0  0  0  0
    5.0449   -3.2664   -0.4872 C   0  0  0  0  0
    4.7422   -2.9482    0.8368 C   0  0  0  0  0
    3.8834   -1.8863    1.1200 C   0  0  0  0  0
    3.3272   -1.1425    0.0793 C   0  0  0  0  0
    3.6298   -1.4607   -1.2446 C   0  0  0  0  0
    4.4887   -2.5226   -1.5279 C   0  0  0  0  0
    4.7152   -2.7590   -2.5643 H   0  0  0  0  0
    3.2007   -0.8858   -2.0610 H   0  0  0  0  0
    2.3755    0.0314    0.3932 C   0  0  0  0  0
    1.6180   -0.2833    1.5754 O   0  0  0  0  0
    2.2686   -0.4094    2.2782 H   0  0  0  0  0
    3.1883    1.3803    0.6955 C   0  0  0  0  0
    4.0328    1.1519    1.8373 O   0  0  0  0  0
    4.6088    0.4151    1.5952 H   0  0  0  0  0
    2.2332    2.5519    1.0089 C   0  0  0  0  0
    1.7459    2.7264    2.3042 C   0  0  0  0  0
    0.8834    3.7852    2.5882 C   0  0  0  0  0
    0.5083    4.6696    1.5768 C   0  0  0  0  0
   -0.3179    5.6880    1.8502 F   0  0  0  0  0
    0.9955    4.4951    0.2815 C   0  0  0  0  0
    1.8580    3.4363   -0.0024 C   0  0  0  0  0
    2.2319    3.3081   -1.0148 H   0  0  0  0  0
    0.7039    5.1841   -0.5054 H   0  0  0  0  0
    0.5035    3.9211    3.5964 H   0  0  0  0  0
    2.0330    2.0425    3.0987 H   0  0  0  0  0
    4.1534    1.7796   -0.4689 C   0  0  0  0  0
    5.0310    2.9975   -0.1720 C   0  0  0  0  0
    5.6719    2.8341    0.6990 H   0  0  0  0  0
    5.6650    3.2537   -1.0262 H   0  0  0  0  0
    4.3984    3.8653    0.0430 H   0  0  0  0  0
    3.6086    1.9686   -1.3999 H   0  0  0  0  0
    4.8430    0.9534   -0.6739 H   0  0  0  0  0
    1.3348    0.2036   -0.7677 C   0  0  0  0  0
    0.7194   -1.0833   -1.2889 N   0  0  0  0  0
    0.7707   -1.3930   -2.5933 N   0  0  0  0  0
    0.1333   -2.5656   -2.6002 C   0  0  0  0  0
   -0.3119   -3.0073   -1.3871 N   0  0  0  0  0
    0.0744   -2.0476   -0.5789 C   0  0  0  0  0
   -0.0833   -2.0007    0.4893 H   0  0  0  0  0
   -0.0128   -3.1144   -3.5184 H   0  0  0  0  0
    0.4978    0.8259   -0.4291 H   0  0  0  0  0
    1.7716    0.7442   -1.6163 H   0  0  0  0  0
    3.6524   -1.6450    2.1543 H   0  0  0  0  0
    5.1683   -3.5189    1.6580 H   0  0  0  0  0
  1  2  1  0  0  0
  2  3  1  0  0  0
  2  7  2  0  0  0
  3  4  2  0  0  0
  3 45  1  0  0  0
  4  5  1  0  0  0
  4 44  1  0  0  0
  5  6  2  0  0  0
  5 10  1  0  0  0
  6  7  1  0  0  0
  6  9  1  0  0  0
  7  8  1  0  0  0
 10 11  1  0  0  0
 10 13  1  0  0  0
 10 34  1  0  0  0
 11 12  1  0  0  0
 13 14  1  0  0  0
 13 16  1  0  0  0
 13 27  1  0  0  0
 14 15  1  0  0  0
 16 17  1  0  0  0
 16 22  2  0  0  0
 17 18  2  0  0  0
 17 26  1  0  0  0
 18 19  1  0  0  0
 18 25  1  0  0  0
 19 20  1  0  0  0
 19 21  2  0  0  0
 21 22  1  0  0  0
 21 24  1  0  0  0
 22 23  1  0  0  0
 27 28  1  0  0  0
 27 32  1  0  0  0
 27 33  1  0  0  0
 28 29  1  0  0  0
 28 30  1  0  0  0
 28 31  1  0  0  0
 34 35  1  0  0  0
 34 42  1  0  0  0
 34 43  1  0  0  0
 35 36  1  0  0  0
 35 39  1  0  0  0
 36 37  2  0  0  0
 37 38  1  0  0  0
 37 41  1  0  0  0
 38 39  2  0  0  0
 39 40  1  0  0  0
M  END
> <s_m_entry_id>
8876

> <s_m_entry_name>
Asp_Fum_training_set_try5.18

> <Pharmacophore-Fit>
55.14

> <Activity>
1.0

> <Cluster ID>
8

$$$$
CHEMBL27544-Training set
XX    ILIB10171908343D

 43 46  0  0  1  0              1 V2000
    6.0733   -4.8603   -0.3382 Cl  0  0  0  0  0
    5.1632   -3.4426   -0.6880 C   0  0  0  0  0
    4.4640   -2.7936    0.3297 C   0  0  0  0  0
    3.7262   -1.6444    0.0459 C   0  0  0  0  0
    3.6876   -1.1441   -1.2556 C   0  0  0  0  0
    4.3867   -1.7931   -2.2733 C   0  0  0  0  0
    5.1246   -2.9423   -1.9895 C   0  0  0  0  0
    5.6640   -3.4375   -2.7928 H   0  0  0  0  0
    4.3618   -1.4094   -3.2899 H   0  0  0  0  0
    2.8920    0.0920   -1.5610 C   0  0  0  0  0
    1.7355    0.2315   -0.6754 N   0  0  0  0  0
    1.3316    1.6452   -0.5078 C   0  0  0  0  0
    0.6397    1.8174    0.8540 C   0  0  0  0  0
    1.4664    1.3188    1.9352 N   0  0  0  0  0
    1.0293    0.3401    2.7422 N   0  0  0  0  0
    2.0746    0.2011    3.5604 C   0  0  0  0  0
    3.1339    1.0278    3.3172 N   0  0  0  0  0
    2.7178    1.7220    2.2835 C   0  0  0  0  0
    3.2610    2.5018    1.7687 H   0  0  0  0  0
    2.0630   -0.5243    4.3600 H   0  0  0  0  0
    0.4312    2.8717    1.0260 H   0  0  0  0  0
   -0.3051    1.2771    0.8536 H   0  0  0  0  0
    0.4520    2.1893   -1.6216 C   0  0  0  0  0
   -0.2264    1.3240   -2.4984 C   0  0  0  0  0
   -1.0424    1.8565   -3.5069 C   0  0  0  0  0
   -1.1971    3.2358   -3.6376 C   0  0  0  0  0
   -0.5311    4.0954   -2.7687 C   0  0  0  0  0
    0.2893    3.5764   -1.7673 C   0  0  0  0  0
    0.8012    4.2677   -1.1056 H   0  0  0  0  0
   -0.6502    5.1698   -2.8709 H   0  0  0  0  0
   -1.8286    3.6396   -4.4242 H   0  0  0  0  0
   -1.5531    1.1974   -4.2050 H   0  0  0  0  0
   -0.0312   -0.1669   -2.4145 C   0  0  0  0  0
    0.6107   -0.6119   -1.0984 C   0  0  0  0  0
    0.9287   -1.6794   -1.1688 H   0  0  0  0  0
   -0.1860   -0.5986   -0.3211 H   0  0  0  0  0
    0.6094   -0.5082   -3.2480 H   0  0  0  0  0
   -1.0120   -0.6600   -2.5487 H   0  0  0  0  0
    2.2503    2.2763   -0.5254 H   0  0  0  0  0
    2.5241    0.0777   -2.5923 H   0  0  0  0  0
    3.5124    0.9879   -1.4492 H   0  0  0  0  0
    3.1841   -1.1448    0.8444 H   0  0  0  0  0
    4.4850   -3.1719    1.3485 H   0  0  0  0  0
  1  2  1  0  0  0
  2  3  1  0  0  0
  2  7  2  0  0  0
  3  4  2  0  0  0
  3 43  1  0  0  0
  4  5  1  0  0  0
  4 42  1  0  0  0
  5  6  2  0  0  0
  5 10  1  0  0  0
  6  7  1  0  0  0
  6  9  1  0  0  0
  7  8  1  0  0  0
 10 11  1  0  0  0
 10 40  1  0  0  0
 10 41  1  0  0  0
 11 12  1  0  0  0
 11 34  1  0  0  0
 12 13  1  0  0  0
 12 23  1  0  0  0
 12 39  1  0  0  0
 13 14  1  0  0  0
 13 21  1  0  0  0
 13 22  1  0  0  0
 14 15  1  0  0  0
 14 18  1  0  0  0
 15 16  2  0  0  0
 16 17  1  0  0  0
 16 20  1  0  0  0
 17 18  2  0  0  0
 18 19  1  0  0  0
 23 24  2  0  0  0
 23 28  1  0  0  0
 24 25  1  0  0  0
 24 33  1  0  0  0
 25 26  2  0  0  0
 25 32  1  0  0  0
 26 27  1  0  0  0
 26 31  1  0  0  0
 27 28  2  0  0  0
 27 30  1  0  0  0
 28 29  1  0  0  0
 33 34  1  0  0  0
 33 37  1  0  0  0
 33 38  1  0  0  0
 34 35  1  0  0  0
 34 36  1  0  0  0
M  END
> <s_m_entry_id>
8878

> <s_m_entry_name>
Asp_Fum_training_set_try5.20

> <Pharmacophore-Fit>
43.87

> <Activity>
1.0

> <Cluster ID>
7

$$$$
CHEMBL10616-Test set
XX    ILIB10171908343D

 40 43  0  0  1  0              1 V2000
    4.5421    0.0856   -2.3333 Cl  0  0  0  0  0
    4.2725   -1.1810   -1.1920 C   0  0  0  0  0
    3.2656   -1.0887   -0.2311 C   0  0  0  0  0
    3.0709   -2.1292    0.6773 C   0  0  0  0  0
    3.8830   -3.2620    0.6247 C   0  0  0  0  0
    4.8898   -3.3544   -0.3362 C   0  0  0  0  0
    5.8927   -4.7514   -0.3996 Cl  0  0  0  0  0
    5.0846   -2.3139   -1.2445 C   0  0  0  0  0
    5.8699   -2.3878   -1.9939 H   0  0  0  0  0
    3.7203   -4.0648    1.3393 H   0  0  0  0  0
    2.2879   -2.0680    1.4288 H   0  0  0  0  0
    2.3489    0.1385   -0.1409 C   0  0  0  0  0
    1.5091    0.0635    1.0222 O   0  0  0  0  0
    2.0880    0.7753    2.0330 C   0  0  0  0  0
    1.7240    0.7510    3.1988 O   0  0  0  0  0
    3.1186    1.5313    1.5552 O   0  0  0  0  0
    3.1352    1.4306    0.1243 C   0  0  0  0  0
    2.6188    2.7113   -0.5025 C   0  0  0  0  0
    1.7078    3.5083    0.1906 C   0  0  0  0  0
    1.2322    4.6863   -0.3855 C   0  0  0  0  0
    1.6676    5.0672   -1.6548 C   0  0  0  0  0
    2.5787    4.2702   -2.3479 C   0  0  0  0  0
    3.0542    3.0922   -1.7718 C   0  0  0  0  0
    3.7637    2.4773   -2.3193 H   0  0  0  0  0
    2.9186    4.5671   -3.3357 H   0  0  0  0  0
    1.2985    5.9851   -2.1029 H   0  0  0  0  0
    0.5238    5.3071    0.1549 H   0  0  0  0  0
    1.3629    3.2194    1.1799 H   0  0  0  0  0
    4.2045    1.3304   -0.1683 H   0  0  0  0  0
    1.4293    0.1530   -1.3684 C   0  0  0  0  0
    0.9487   -1.1784   -1.7028 N   0  0  0  0  0
    0.2370   -2.0103   -0.8837 C   0  0  0  0  0
   -0.0516   -3.1481   -1.4753 N   0  0  0  0  0
    0.5000   -3.0409   -2.7274 C   0  0  0  0  0
    1.1260   -1.8278   -2.8919 C   0  0  0  0  0
    1.6617   -1.3875   -3.7213 H   0  0  0  0  0
    0.4184   -3.8424   -3.4469 H   0  0  0  0  0
   -0.0397   -1.7349    0.1248 H   0  0  0  0  0
    0.5639    0.7946   -1.1844 H   0  0  0  0  0
    1.9617    0.5539   -2.2345 H   0  0  0  0  0
  1  2  1  0  0  0
  2  3  1  0  0  0
  2  8  2  0  0  0
  3  4  2  0  0  0
  3 12  1  0  0  0
  4  5  1  0  0  0
  4 11  1  0  0  0
  5  6  2  0  0  0
  5 10  1  0  0  0
  6  7  1  0  0  0
  6  8  1  0  0  0
  8  9  1  0  0  0
 12 13  1  0  0  0
 12 17  1  0  0  0
 12 30  1  0  0  0
 13 14  1  0  0  0
 14 15  2  0  0  0
 14 16  1  0  0  0
 16 17  1  0  0  0
 17 18  1  0  0  0
 17 29  1  0  0  0
 18 19  1  0  0  0
 18 23  2  0  0  0
 19 20  2  0  0  0
 19 28  1  0  0  0
 20 21  1  0  0  0
 20 27  1  0  0  0
 21 22  2  0  0  0
 21 26  1  0  0  0
 22 23  1  0  0  0
 22 25  1  0  0  0
 23 24  1  0  0  0
 30 31  1  0  0  0
 30 39  1  0  0  0
 30 40  1  0  0  0
 31 32  1  0  0  0
 31 35  1  0  0  0
 32 33  2  0  0  0
 32 38  1  0  0  0
 33 34  1  0  0  0
 34 35  2  0  0  0
 34 37  1  0  0  0
 35 36  1  0  0  0
M  END
> <s_m_entry_id>
8880

> <s_m_entry_name>
Asp_Fum_training_set_try5.22

> <Pharmacophore-Fit>
46.44

> <Activity>
1.0

> <Cluster ID>
8

$$$$
CHEMBL25789-Training set
XX    ILIB10171908343D

 50 52  0  0  1  0              1 V2000
    2.6803   -5.2244   -2.8088 O   0  0  0  0  0
    3.4134   -4.4463   -3.6665 C   0  0  0  0  0
    4.5064   -3.7060   -3.2160 C   0  0  0  0  0
    5.2341   -2.9216   -4.1109 C   0  0  0  0  0
    4.8687   -2.8774   -5.4564 C   0  0  0  0  0
    3.7757   -3.6177   -5.9069 C   0  0  0  0  0
    3.0480   -4.4021   -5.0120 C   0  0  0  0  0
    2.1981   -4.9768   -5.3703 H   0  0  0  0  0
    3.4920   -3.5824   -6.9545 H   0  0  0  0  0
    5.4341   -2.2657   -6.1533 H   0  0  0  0  0
    6.0881   -2.3374   -3.7763 H   0  0  0  0  0
    4.9082   -3.7355   -1.8160 C   0  0  0  0  0
    4.3404   -2.7500   -0.8382 N   0  0  0  0  0
    4.1406   -2.9606    0.4979 C   0  0  0  0  0
    3.6275   -1.9035    1.0873 N   0  0  0  0  0
    3.4918   -0.9758    0.0849 C   0  0  0  0  0
    3.9274   -1.4780   -1.1186 C   0  0  0  0  0
    3.9754   -1.0506   -2.1112 H   0  0  0  0  0
    3.0877    0.0068    0.2801 H   0  0  0  0  0
    4.3856   -3.8944    0.9866 H   0  0  0  0  0
    5.8133   -4.6611   -1.3537 C   0  0  0  0  0
    6.4585   -5.7060   -2.2397 C   0  0  0  0  0
    5.7864   -5.9644   -3.0647 H   0  0  0  0  0
    6.7252   -6.6286   -1.7187 H   0  0  0  0  0
    7.3889   -5.3124   -2.6644 H   0  0  0  0  0
    6.2952   -4.7757    0.0773 C   0  0  0  0  0
    6.3333   -3.8237    0.6119 H   0  0  0  0  0
    7.3130   -5.1811    0.0972 H   0  0  0  0  0
    5.6440   -5.4537    0.6388 H   0  0  0  0  0
    1.3044   -5.3993   -3.1191 C   0  0  0  0  0
    0.5109   -5.6186   -1.8405 C   0  0  0  0  0
    0.6470   -4.4501   -0.8783 C   0  0  0  0  0
    0.1507   -3.2767   -1.5074 O   0  0  0  0  0
   -0.3806   -2.3137   -0.6892 C   0  0  0  0  0
   -1.3983   -1.4837   -1.1594 C   0  0  0  0  0
   -1.9382   -0.5026   -0.3278 C   0  0  0  0  0
   -1.4603   -0.3514    0.9740 C   0  0  0  0  0
   -0.4427   -1.1814    1.4441 C   0  0  0  0  0
    0.0972   -2.1625    0.6126 C   0  0  0  0  0
    0.8908   -2.8049    0.9844 H   0  0  0  0  0
   -0.0704   -1.0637    2.4577 H   0  0  0  0  0
   -1.8814    0.4122    1.6214 H   0  0  0  0  0
   -2.7308    0.1440   -0.6931 H   0  0  0  0  0
   -1.7732   -1.5958   -2.1731 H   0  0  0  0  0
    1.6955   -4.2848   -0.6106 H   0  0  0  0  0
    0.0695   -4.6264    0.0347 H   0  0  0  0  0
   -0.5475   -5.7863   -2.0780 H   0  0  0  0  0
    0.8344   -6.5471   -1.3529 H   0  0  0  0  0
    1.2077   -6.2515   -3.7994 H   0  0  0  0  0
    0.9602   -4.5018   -3.6422 H   0  0  0  0  0
  1  2  1  0  0  0
  1 30  1  0  0  0
  2  3  1  0  0  0
  2  7  2  0  0  0
  3  4  2  0  0  0
  3 12  1  0  0  0
  4  5  1  0  0  0
  4 11  1  0  0  0
  5  6  2  0  0  0
  5 10  1  0  0  0
  6  7  1  0  0  0
  6  9  1  0  0  0
  7  8  1  0  0  0
 12 13  1  0  0  0
 12 21  2  0  0  0
 13 14  1  0  0  0
 13 17  1  0  0  0
 14 15  2  0  0  0
 14 20  1  0  0  0
 15 16  1  0  0  0
 16 17  2  0  0  0
 16 19  1  0  0  0
 17 18  1  0  0  0
 21 22  1  0  0  0
 21 26  1  0  0  0
 22 23  1  0  0  0
 22 24  1  0  0  0
 22 25  1  0  0  0
 26 27  1  0  0  0
 26 28  1  0  0  0
 26 29  1  0  0  0
 30 31  1  0  0  0
 30 49  1  0  0  0
 30 50  1  0  0  0
 31 32  1  0  0  0
 31 47  1  0  0  0
 31 48  1  0  0  0
 32 33  1  0  0  0
 32 45  1  0  0  0
 32 46  1  0  0  0
 33 34  1  0  0  0
 34 35  1  0  0  0
 34 39  2  0  0  0
 35 36  2  0  0  0
 35 44  1  0  0  0
 36 37  1  0  0  0
 36 43  1  0  0  0
 37 38  2  0  0  0
 37 42  1  0  0  0
 38 39  1  0  0  0
 38 41  1  0  0  0
 39 40  1  0  0  0
M  END
> <s_m_entry_id>
8881

> <s_m_entry_name>
Asp_Fum_training_set_try5.23

> <Pharmacophore-Fit>
46.07

> <Activity>
1.0

> <Cluster ID>
6

$$$$
CHEMBL1276324-Test set
XX    ILIB10171908343D

 53 56  0  0  1  0              1 V2000
   -5.9256   -3.1055    4.2034 Cl  0  0  0  0  0
   -6.0626   -4.4992    3.1920 C   0  0  0  0  0
   -5.1701   -4.7307    2.1453 C   0  0  0  0  0
   -4.1344   -3.8509    1.8741 N   0  0  0  0  0
   -3.1829   -4.0403    0.8079 C   0  0  0  0  0
   -2.2781   -2.9126    0.7930 N   0  0  0  0  0
   -2.2368   -2.0637    1.8634 N   0  0  0  0  0
   -1.3464   -1.2059    1.5116 C   0  0  0  0  0
   -0.7725   -1.3845    0.3028 O   0  0  0  0  0
   -1.3875   -2.5051   -0.1647 C   0  0  0  0  0
   -0.9881   -3.1073   -1.6495 S   0  0  0  0  0
   -0.8599   -0.0464    2.2471 C   0  0  0  0  0
    0.4854    0.0742    2.5953 C   0  0  0  0  0
    0.9258    1.1951    3.2992 C   0  0  0  0  0
    0.0209    2.1952    3.6549 C   0  0  0  0  0
   -1.3244    2.0746    3.3066 C   0  0  0  0  0
   -1.7648    0.9538    2.6027 C   0  0  0  0  0
   -2.8155    0.8721    2.3363 H   0  0  0  0  0
   -2.0295    2.8531    3.5835 H   0  0  0  0  0
    0.3633    3.0684    4.2027 H   0  0  0  0  0
    1.9717    1.2986    3.5759 H   0  0  0  0  0
    1.4759   -0.9814    2.2267 C   0  0  0  0  0
    2.2724   -0.5207    1.1431 O   0  0  0  0  0
    3.2144   -1.3887    0.6559 C   0  0  0  0  0
    4.0319   -1.0061   -0.4076 C   0  0  0  0  0
    4.9898   -1.8902   -0.9041 C   0  0  0  0  0
    5.1301   -3.1569   -0.3372 C   0  0  0  0  0
    4.3125   -3.5396    0.7262 C   0  0  0  0  0
    3.3547   -2.6555    1.2228 C   0  0  0  0  0
    2.7205   -2.9595    2.0513 H   0  0  0  0  0
    4.4150   -4.5244    1.1740 H   0  0  0  0  0
    6.1537   -4.1022   -0.8686 C   0  0  0  0  0
    6.5285   -4.7682   -0.0804 H   0  0  0  0  0
    7.0228   -3.5645   -1.2696 H   0  0  0  0  0
    5.7261   -4.7178   -1.6695 H   0  0  0  0  0
    5.6225   -1.5834   -1.7330 H   0  0  0  0  0
    3.9273   -0.0210   -0.8536 H   0  0  0  0  0
    0.9708   -1.9086    1.9264 H   0  0  0  0  0
    2.1347   -1.2220    3.0712 H   0  0  0  0  0
   -2.5823   -4.9422    0.9606 H   0  0  0  0  0
   -3.6736   -4.0776   -0.1693 H   0  0  0  0  0
   -4.0304   -3.0345    2.4658 H   0  0  0  0  0
   -5.3095   -5.8670    1.3483 C   0  0  0  0  0
   -6.3414   -6.7717    1.5979 C   0  0  0  0  0
   -7.2339   -6.5401    2.6446 C   0  0  0  0  0
   -7.0945   -5.4039    3.4416 C   0  0  0  0  0
   -7.7981   -5.2394    4.2541 H   0  0  0  0  0
   -8.0412   -7.2392    2.8465 H   0  0  0  0  0
   -6.4906   -7.9872    0.7468 C   0  0  0  0  0
   -6.9226   -8.8211    1.3154 H   0  0  0  0  0
   -5.5189   -8.3305    0.3686 H   0  0  0  0  0
   -7.1422   -7.7760   -0.1099 H   0  0  0  0  0
   -4.6147   -6.0509    0.5315 H   0  0  0  0  0
  1  2  1  0  0  0
  2  3  1  0  0  0
  2 46  2  0  0  0
  3  4  1  0  0  0
  3 43  2  0  0  0
  4  5  1  0  0  0
  4 42  1  0  0  0
  5  6  1  0  0  0
  5 40  1  0  0  0
  5 41  1  0  0  0
  6  7  1  0  0  0
  6 10  1  0  0  0
  7  8  2  0  0  0
  8  9  1  0  0  0
  8 12  1  0  0  0
  9 10  1  0  0  0
 10 11  2  0  0  0
 12 13  1  0  0  0
 12 17  2  0  0  0
 13 14  2  0  0  0
 13 22  1  0  0  0
 14 15  1  0  0  0
 14 21  1  0  0  0
 15 16  2  0  0  0
 15 20  1  0  0  0
 16 17  1  0  0  0
 16 19  1  0  0  0
 17 18  1  0  0  0
 22 23  1  0  0  0
 22 38  1  0  0  0
 22 39  1  0  0  0
 23 24  1  0  0  0
 24 25  1  0  0  0
 24 29  2  0  0  0
 25 26  2  0  0  0
 25 37  1  0  0  0
 26 27  1  0  0  0
 26 36  1  0  0  0
 27 28  2  0  0  0
 27 32  1  0  0  0
 28 29  1  0  0  0
 28 31  1  0  0  0
 29 30  1  0  0  0
 32 33  1  0  0  0
 32 34  1  0  0  0
 32 35  1  0  0  0
 43 44  1  0  0  0
 43 53  1  0  0  0
 44 45  2  0  0  0
 44 49  1  0  0  0
 45 46  1  0  0  0
 45 48  1  0  0  0
 46 47  1  0  0  0
 49 50  1  0  0  0
 49 51  1  0  0  0
 49 52  1  0  0  0
M  END
> <s_m_entry_id>
8882

> <s_m_entry_name>
Asp_Fum_training_set_try5.24

> <Pharmacophore-Fit>
44.44

> <Activity>
1.0

> <Cluster ID>
4

$$$$
CHEMBL1242440-Test set
XX    ILIB10171908343D

 43 44  0  0  1  0              1 V2000
   -2.4031    0.3703   -0.6975 Cl  0  0  0  0  0
   -2.3692    1.6614   -0.5042 H   0  0  0  0  0
    6.1623    0.1244   -0.4320 Cl  0  0  0  0  0
    5.2694   -1.3524   -0.4714 C   0  0  0  0  0
    3.9282   -1.3989   -0.0911 C   0  0  0  0  0
    3.2324   -2.6071   -0.1347 C   0  0  0  0  0
    3.8777   -3.7687   -0.5587 C   0  0  0  0  0
    5.2190   -3.7222   -0.9390 C   0  0  0  0  0
    6.0154   -5.1559   -1.4604 Cl  0  0  0  0  0
    5.9148   -2.5140   -0.8954 C   0  0  0  0  0
    6.9607   -2.4793   -1.1931 H   0  0  0  0  0
    3.3233   -4.7032   -0.5870 H   0  0  0  0  0
    2.1865   -2.6538    0.1577 H   0  0  0  0  0
    3.1967   -0.1710    0.3685 C   0  0  0  0  0
    1.7728   -0.2269    0.0394 N   0  0  0  0  0
    1.5574    0.1332   -1.3615 C   0  0  0  0  0
    0.2077   -0.3438   -1.8868 C   0  0  0  0  0
    0.0360   -1.7907   -1.7942 N   0  0  0  0  0
   -0.9794   -2.3209   -1.0956 N   0  0  0  0  0
   -0.7579   -3.6245   -1.2774 C   0  0  0  0  0
    0.3276   -3.9420   -2.0426 N   0  0  0  0  0
    0.8080   -2.7605   -2.3538 C   0  0  0  0  0
    1.6817   -2.5573   -2.9569 H   0  0  0  0  0
   -1.4071   -4.3662   -0.8368 H   0  0  0  0  0
    0.0636   -0.0519   -2.9339 H   0  0  0  0  0
   -0.6048    0.1126   -1.3087 H   0  0  0  0  0
    1.6575    1.2205   -1.4403 H   0  0  0  0  0
    2.3666   -0.3288   -1.9353 H   0  0  0  0  0
    1.0101    0.6591    0.9181 C   0  0  0  0  0
    0.7610    0.0469    2.2923 C   0  0  0  0  0
   -0.0201    0.9119    3.1715 N   0  0  0  0  0
    0.4082    2.1444    3.4840 N   0  0  0  0  0
   -0.5799    2.5617    4.2783 C   0  0  0  0  0
   -1.5953    1.6717    4.4817 N   0  0  0  0  0
   -1.2113    0.6386    3.7683 C   0  0  0  0  0
   -1.7369   -0.2990    3.6553 H   0  0  0  0  0
   -0.5581    3.5448    4.7242 H   0  0  0  0  0
    1.7045   -0.1880    2.7992 H   0  0  0  0  0
    0.2049   -0.8929    2.1914 H   0  0  0  0  0
    1.5613    1.6020    0.9925 H   0  0  0  0  0
    0.0569    0.8569    0.4184 H   0  0  0  0  0
    3.6121    0.7303   -0.0945 H   0  0  0  0  0
    3.2877   -0.0508    1.4535 H   0  0  0  0  0
  1  2  1  0  0  0
  3  4  1  0  0  0
  4  5  1  0  0  0
  4 10  2  0  0  0
  5  6  2  0  0  0
  5 14  1  0  0  0
  6  7  1  0  0  0
  6 13  1  0  0  0
  7  8  2  0  0  0
  7 12  1  0  0  0
  8  9  1  0  0  0
  8 10  1  0  0  0
 10 11  1  0  0  0
 14 15  1  0  0  0
 14 42  1  0  0  0
 14 43  1  0  0  0
 15 16  1  0  0  0
 15 29  1  0  0  0
 16 17  1  0  0  0
 16 27  1  0  0  0
 16 28  1  0  0  0
 17 18  1  0  0  0
 17 25  1  0  0  0
 17 26  1  0  0  0
 18 19  1  0  0  0
 18 22  1  0  0  0
 19 20  2  0  0  0
 20 21  1  0  0  0
 20 24  1  0  0  0
 21 22  2  0  0  0
 22 23  1  0  0  0
 29 30  1  0  0  0
 29 40  1  0  0  0
 29 41  1  0  0  0
 30 31  1  0  0  0
 30 38  1  0  0  0
 30 39  1  0  0  0
 31 32  1  0  0  0
 31 35  1  0  0  0
 32 33  2  0  0  0
 33 34  1  0  0  0
 33 37  1  0  0  0
 34 35  2  0  0  0
 35 36  1  0  0  0
M  END
> <s_m_entry_id>
8883

> <s_m_entry_name>
Asp_Fum_training_set_try5.25

> <Pharmacophore-Fit>
35.64

> <Activity>
1.0

> <Cluster ID>
5

$$$$
Miconazole-Training set
XX    ILIB10171908343D

 39 41  0  0  1  0              1 V2000
    1.2926   -2.7745    4.8168 Cl  0  0  0  0  0
    0.9261   -1.0876    4.8290 C   0  0  0  0  0
    0.8068   -0.3632    3.6430 C   0  0  0  0  0
    0.5086    0.9988    3.6847 C   0  0  0  0  0
    0.3298    1.6364    4.9123 C   0  0  0  0  0
    0.4491    0.9120    6.0983 C   0  0  0  0  0
    0.2302    1.6993    7.6128 Cl  0  0  0  0  0
    0.7473   -0.4501    6.0567 C   0  0  0  0  0
    0.8393   -1.0139    6.9827 H   0  0  0  0  0
    0.0985    2.6983    4.9297 H   0  0  0  0  0
    0.4116    1.5721    2.7662 H   0  0  0  0  0
    0.9903   -1.0171    2.2921 C   0  0  0  0  0
    1.5901   -0.0756    1.4125 O   0  0  0  0  0
    2.9935    0.0112    1.6193 C   0  0  0  0  0
    3.6654   -1.1320    0.9294 C   0  0  0  0  0
    4.4354   -2.0597    1.6309 C   0  0  0  0  0
    4.6525   -1.9367    3.3389 Cl  0  0  0  0  0
    5.0494   -3.1122    0.9519 C   0  0  0  0  0
    4.8932   -3.2370   -0.4286 C   0  0  0  0  0
    5.6491   -4.5363   -1.2664 Cl  0  0  0  0  0
    4.1231   -2.3093   -1.1301 C   0  0  0  0  0
    3.5091   -1.2569   -0.4511 C   0  0  0  0  0
    2.9127   -0.5383   -1.0075 H   0  0  0  0  0
    3.9921   -2.3946   -2.2058 H   0  0  0  0  0
    5.6510   -3.8361    1.4974 H   0  0  0  0  0
    3.3515    0.9720    1.2283 H   0  0  0  0  0
    3.1931   -0.0029    2.6983 H   0  0  0  0  0
   -0.3255   -1.5110    1.6740 C   0  0  0  0  0
   -0.1391   -2.4694    0.5913 N   0  0  0  0  0
   -0.2015   -2.1988   -0.7475 C   0  0  0  0  0
    0.0108   -3.2741   -1.4732 N   0  0  0  0  0
    0.2173   -4.2772   -0.5596 C   0  0  0  0  0
    0.1291   -3.8023    0.7277 C   0  0  0  0  0
    0.2304   -4.2799    1.6923 H   0  0  0  0  0
    0.4190   -5.2905   -0.8750 H   0  0  0  0  0
   -0.4030   -1.2079   -1.1308 H   0  0  0  0  0
   -0.8927   -0.6663    1.2614 H   0  0  0  0  0
   -0.9813   -1.9623    2.4291 H   0  0  0  0  0
    1.6986   -1.8497    2.3827 H   0  0  0  0  0
  1  2  1  0  0  0
  2  3  2  0  0  0
  2  8  1  0  0  0
  3  4  1  0  0  0
  3 12  1  0  0  0
  4  5  2  0  0  0
  4 11  1  0  0  0
  5  6  1  0  0  0
  5 10  1  0  0  0
  6  7  1  0  0  0
  6  8  2  0  0  0
  8  9  1  0  0  0
 12 13  1  0  0  0
 12 28  1  0  0  0
 12 39  1  0  0  0
 13 14  1  0  0  0
 14 15  1  0  0  0
 14 26  1  0  0  0
 14 27  1  0  0  0
 15 16  2  0  0  0
 15 22  1  0  0  0
 16 17  1  0  0  0
 16 18  1  0  0  0
 18 19  2  0  0  0
 18 25  1  0  0  0
 19 20  1  0  0  0
 19 21  1  0  0  0
 21 22  2  0  0  0
 21 24  1  0  0  0
 22 23  1  0  0  0
 28 29  1  0  0  0
 28 37  1  0  0  0
 28 38  1  0  0  0
 29 30  1  0  0  0
 29 33  1  0  0  0
 30 31  2  0  0  0
 30 36  1  0  0  0
 31 32  1  0  0  0
 32 33  2  0  0  0
 32 35  1  0  0  0
 33 34  1  0  0  0
M  END
> <s_m_entry_id>
8787

> <s_m_entry_name>
Asp_Fum_test_set_try7.3

> <Pharmacophore-Fit>
54.61

> <Activity>
1.0

> <Cluster ID>
7

$$$$
Econazole-Test set
XX    ILIB10171908343D

 39 41  0  0  1  0              1 V2000
    3.4105    0.1307   -1.9996 Cl  0  0  0  0  0
    3.7240   -1.2079   -0.9557 C   0  0  0  0  0
    2.9688   -1.4199    0.1977 C   0  0  0  0  0
    3.2449   -2.5113    1.0214 C   0  0  0  0  0
    4.2762   -3.3907    0.6915 C   0  0  0  0  0
    5.0314   -3.1787   -0.4619 C   0  0  0  0  0
    6.3048   -4.2628   -0.8676 Cl  0  0  0  0  0
    4.7553   -2.0872   -1.2855 C   0  0  0  0  0
    5.3448   -1.9237   -2.1852 H   0  0  0  0  0
    4.4806   -4.2365    1.3429 H   0  0  0  0  0
    2.6612   -2.6867    1.9214 H   0  0  0  0  0
    1.8410   -0.4921    0.5893 C   0  0  0  0  0
    2.1801    0.1377    1.8168 O   0  0  0  0  0
    3.0747    1.2250    1.6151 C   0  0  0  0  0
    3.3986    1.8503    2.9297 C   0  0  0  0  0
    4.4893    1.3930    3.6693 C   0  0  0  0  0
    4.7935    1.9787    4.8982 C   0  0  0  0  0
    4.0070    3.0216    5.3875 C   0  0  0  0  0
    4.3822    3.7443    6.9033 Cl  0  0  0  0  0
    2.9164    3.4789    4.6479 C   0  0  0  0  0
    2.6122    2.8933    3.4191 C   0  0  0  0  0
    1.7606    3.2551    2.8489 H   0  0  0  0  0
    2.2948    4.2910    5.0163 H   0  0  0  0  0
    5.6464    1.6119    5.4634 H   0  0  0  0  0
    5.1072    0.5811    3.2950 H   0  0  0  0  0
    3.9808    0.8495    1.1203 H   0  0  0  0  0
    2.6026    1.9460    0.9337 H   0  0  0  0  0
    0.4937   -1.2105    0.7515 C   0  0  0  0  0
    0.0033   -1.8181   -0.4797 N   0  0  0  0  0
   -0.3421   -3.1297   -0.6520 C   0  0  0  0  0
   -0.7487   -3.3703   -1.8786 N   0  0  0  0  0
   -0.6590   -2.1604   -2.5202 C   0  0  0  0  0
   -0.1948   -1.1822   -1.6728 C   0  0  0  0  0
    0.0039   -0.1286   -1.8108 H   0  0  0  0  0
   -0.9332   -2.0549   -3.5597 H   0  0  0  0  0
   -0.2773   -3.8569    0.1459 H   0  0  0  0  0
   -0.2757   -0.5043    1.0900 H   0  0  0  0  0
    0.5407   -1.9852    1.5271 H   0  0  0  0  0
    1.7522    0.3090   -0.1546 H   0  0  0  0  0
  1  2  1  0  0  0
  2  3  2  0  0  0
  2  8  1  0  0  0
  3  4  1  0  0  0
  3 12  1  0  0  0
  4  5  2  0  0  0
  4 11  1  0  0  0
  5  6  1  0  0  0
  5 10  1  0  0  0
  6  7  1  0  0  0
  6  8  2  0  0  0
  8  9  1  0  0  0
 12 13  1  0  0  0
 12 28  1  0  0  0
 12 39  1  0  0  0
 13 14  1  0  0  0
 14 15  1  0  0  0
 14 26  1  0  0  0
 14 27  1  0  0  0
 15 16  1  0  0  0
 15 21  2  0  0  0
 16 17  2  0  0  0
 16 25  1  0  0  0
 17 18  1  0  0  0
 17 24  1  0  0  0
 18 19  1  0  0  0
 18 20  2  0  0  0
 20 21  1  0  0  0
 20 23  1  0  0  0
 21 22  1  0  0  0
 28 29  1  0  0  0
 28 37  1  0  0  0
 28 38  1  0  0  0
 29 30  1  0  0  0
 29 33  1  0  0  0
 30 31  2  0  0  0
 30 36  1  0  0  0
 31 32  1  0  0  0
 32 33  2  0  0  0
 32 35  1  0  0  0
 33 34  1  0  0  0
M  END
> <s_m_entry_id>
8790

> <s_m_entry_name>
Asp_Fum_test_set_try7.6

> <Pharmacophore-Fit>
54.44

> <Activity>
1.0

> <Cluster ID>
7

$$$$
Ketoconazole-Training set
XX    ILIB10171908343D

 64 68  0  0  1  0              1 V2000
    3.2518   -0.1510   -2.5167 Cl  0  0  0  0  0
    3.6743   -1.2476   -1.2523 C   0  0  0  0  0
    3.1709   -1.0933    0.0393 C   0  0  0  0  0
    3.5295   -1.9964    1.0401 C   0  0  0  0  0
    4.3914   -3.0537    0.7493 C   0  0  0  0  0
    4.8949   -3.2080   -0.5424 C   0  0  0  0  0
    5.9598   -4.5117   -0.9005 Cl  0  0  0  0  0
    4.5363   -2.3050   -1.5432 C   0  0  0  0  0
    4.9293   -2.4272   -2.5504 H   0  0  0  0  0
    4.6629   -3.7494    1.5392 H   0  0  0  0  0
    3.1413   -1.8862    2.0495 H   0  0  0  0  0
    2.2261    0.0445    0.3973 C   0  0  0  0  0
    2.8575    1.3188    0.1610 O   0  0  0  0  0
    2.6233    2.0831    1.3461 C   0  0  0  0  0
    2.5559    1.0309    2.4223 C   0  0  0  0  0
    1.8419   -0.0284    1.7858 O   0  0  0  0  0
    2.0271    1.3637    3.3194 H   0  0  0  0  0
    3.5452    0.6548    2.7065 H   0  0  0  0  0
    3.7253    3.1007    1.5481 C   0  0  0  0  0
    3.5099    3.7799    2.7842 O   0  0  0  0  0
    4.6126    4.2207    3.4492 C   0  0  0  0  0
    4.5996    4.3065    4.8414 C   0  0  0  0  0
    5.7297    4.7582    5.5229 C   0  0  0  0  0
    6.8728    5.1241    4.8122 C   0  0  0  0  0
    8.0013    5.5752    5.4927 N   0  0  0  0  0
    7.8701    6.3169    6.7499 C   0  0  0  0  0
    9.0841    7.2154    6.9754 C   0  0  0  0  0
   10.3333    6.4586    6.9625 N   0  0  0  0  0
   11.3935    6.8675    7.7724 C   0  0  0  0  0
   11.3583    7.8523    8.5139 O   0  0  0  0  0
   12.6464    6.0292    7.7043 C   0  0  0  0  0
   13.1509    6.0681    8.6639 H   0  0  0  0  0
   12.3746    5.0036    7.4773 H   0  0  0  0  0
   13.2935    6.4227    6.9278 H   0  0  0  0  0
   10.3768    5.2887    6.0824 C   0  0  0  0  0
    9.3466    5.3573    4.9550 C   0  0  0  0  0
    9.3687    4.4250    4.3784 H   0  0  0  0  0
    9.6293    6.1752    4.2773 H   0  0  0  0  0
   11.3782    5.1792    5.6555 H   0  0  0  0  0
   10.1859    4.4127    6.7142 H   0  0  0  0  0
    8.9814    7.7486    7.9267 H   0  0  0  0  0
    9.1590    7.9701    6.1831 H   0  0  0  0  0
    6.9488    6.9125    6.7888 H   0  0  0  0  0
    7.8052    5.5857    7.5653 H   0  0  0  0  0
    6.8858    5.0384    3.4200 C   0  0  0  0  0
    5.7557    4.5866    2.7385 C   0  0  0  0  0
    5.7719    4.5220    1.6539 H   0  0  0  0  0
    7.7712    5.3210    2.8563 H   0  0  0  0  0
    5.7087    4.8212    6.6078 H   0  0  0  0  0
    3.7120    4.0229    5.4005 H   0  0  0  0  0
    4.7016    2.6079    1.5821 H   0  0  0  0  0
    3.7228    3.8352    0.7372 H   0  0  0  0  0
    1.6548    2.5839    1.2304 H   0  0  0  0  0
    0.9552   -0.0325   -0.4478 C   0  0  0  0  0
    0.4822   -1.4017   -0.6075 N   0  0  0  0  0
    0.2884   -2.0570   -1.7917 C   0  0  0  0  0
   -0.1448   -3.2840   -1.6054 N   0  0  0  0  0
   -0.2333   -3.4203   -0.2426 C   0  0  0  0  0
    0.1504   -2.2656    0.3978 C   0  0  0  0  0
    0.2136   -1.9948    1.4425 H   0  0  0  0  0
   -0.5686   -4.3428    0.2084 H   0  0  0  0  0
    0.4786   -1.5931   -2.7500 H   0  0  0  0  0
    0.1507    0.5517    0.0123 H   0  0  0  0  0
    1.1304    0.3835   -1.4460 H   0  0  0  0  0
  1  2  1  0  0  0
  2  3  2  0  0  0
  2  8  1  0  0  0
  3  4  1  0  0  0
  3 12  1  0  0  0
  4  5  2  0  0  0
  4 11  1  0  0  0
  5  6  1  0  0  0
  5 10  1  0  0  0
  6  7  1  0  0  0
  6  8  2  0  0  0
  8  9  1  0  0  0
 12 13  1  0  0  0
 12 16  1  0  0  0
 12 54  1  0  0  0
 13 14  1  0  0  0
 14 15  1  0  0  0
 14 19  1  0  0  0
 14 53  1  0  0  0
 15 16  1  0  0  0
 15 17  1  0  0  0
 15 18  1  0  0  0
 19 20  1  0  0  0
 19 51  1  0  0  0
 19 52  1  0  0  0
 20 21  1  0  0  0
 21 22  1  0  0  0
 21 46  2  0  0  0
 22 23  2  0  0  0
 22 50  1  0  0  0
 23 24  1  0  0  0
 23 49  1  0  0  0
 24 25  1  0  0  0
 24 45  2  0  0  0
 25 26  1  0  0  0
 25 36  1  0  0  0
 26 27  1  0  0  0
 26 43  1  0  0  0
 26 44  1  0  0  0
 27 28  1  0  0  0
 27 41  1  0  0  0
 27 42  1  0  0  0
 28 29  1  0  0  0
 28 35  1  0  0  0
 29 30  2  0  0  0
 29 31  1  0  0  0
 31 32  1  0  0  0
 31 33  1  0  0  0
 31 34  1  0  0  0
 35 36  1  0  0  0
 35 39  1  0  0  0
 35 40  1  0  0  0
 36 37  1  0  0  0
 36 38  1  0  0  0
 45 46  1  0  0  0
 45 48  1  0  0  0
 46 47  1  0  0  0
 54 55  1  0  0  0
 54 63  1  0  0  0
 54 64  1  0  0  0
 55 56  1  0  0  0
 55 59  1  0  0  0
 56 57  2  0  0  0
 56 62  1  0  0  0
 57 58  1  0  0  0
 58 59  2  0  0  0
 58 61  1  0  0  0
 59 60  1  0  0  0
M  END
> <s_m_entry_id>
8786

> <s_m_entry_name>
Asp_Fum_test_set_try7.2

> <Pharmacophore-Fit>
55.36

> <Activity>
1.0

> <Cluster ID>
7

$$$$
CHEMBL59842-Training set
XX    ILIB10171908343D

 45 48  0  0  1  0              1 V2000
    6.2450   -4.4347   -1.4923 Cl  0  0  0  0  0
    5.0832   -3.4970   -0.6369 C   0  0  0  0  0
    4.2532   -2.6145   -1.3282 C   0  0  0  0  0
    3.3115   -1.8544   -0.6346 C   0  0  0  0  0
    3.1999   -1.9767    0.7504 C   0  0  0  0  0
    4.0301   -2.8592    1.4418 C   0  0  0  0  0
    4.9716   -3.6193    0.7481 C   0  0  0  0  0
    5.6119   -4.3025    1.3002 H   0  0  0  0  0
    3.9491   -2.9603    2.5209 H   0  0  0  0  0
    2.1662   -1.1399    1.5125 C   0  0  0  0  0
    1.8642    0.1902    0.9243 N   0  0  0  0  0
    1.2890    0.9958    2.0151 O   0  0  0  0  0
    1.5983    0.3766    3.2722 C   0  0  0  0  0
    2.1655    1.3432    4.2866 C   0  0  0  0  0
    3.0556    0.8893    5.2598 C   0  0  0  0  0
    3.5791    1.7807    6.1963 C   0  0  0  0  0
    3.2124    3.1260    6.1596 C   0  0  0  0  0
    2.3223    3.5799    5.1863 C   0  0  0  0  0
    1.7988    2.6886    4.2499 C   0  0  0  0  0
    1.1057    3.0511    3.4952 H   0  0  0  0  0
    2.0375    4.6276    5.1569 H   0  0  0  0  0
    3.6210    3.8205    6.8879 H   0  0  0  0  0
    4.2730    1.4271    6.9532 H   0  0  0  0  0
    3.3469   -0.1571    5.2962 H   0  0  0  0  0
    2.5384   -0.7710    2.9499 C   0  0  0  0  0
    2.4339   -1.5974    3.6624 H   0  0  0  0  0
    3.5851   -0.4376    3.0075 H   0  0  0  0  0
    0.6420   -0.0231    3.6876 H   0  0  0  0  0
    3.0182    0.9797    0.4912 C   0  0  0  0  0
    3.6812    1.1758    1.3381 H   0  0  0  0  0
    3.5796    0.4391   -0.2757 H   0  0  0  0  0
    2.6856    1.9347    0.0761 H   0  0  0  0  0
    0.8478   -1.9609    1.5218 C   0  0  0  0  0
    0.3813   -2.2373    0.1757 N   0  0  0  0  0
    0.4821   -3.4295   -0.4858 C   0  0  0  0  0
   -0.0347   -3.3633   -1.6927 N   0  0  0  0  0
   -0.4853   -2.0722   -1.8096 C   0  0  0  0  0
   -0.2383   -1.3544   -0.6632 C   0  0  0  0  0
   -0.4425   -0.3305   -0.3829 H   0  0  0  0  0
   -0.9647   -1.7250   -2.7132 H   0  0  0  0  0
    0.9378   -4.3037   -0.0411 H   0  0  0  0  0
    1.0064   -2.9071    2.0386 H   0  0  0  0  0
    0.0736   -1.4091    2.0544 H   0  0  0  0  0
    2.6687   -1.1689   -1.1806 H   0  0  0  0  0
    4.3287   -2.5087   -2.4074 H   0  0  0  0  0
  1  2  1  0  0  0
  2  3  1  0  0  0
  2  7  2  0  0  0
  3  4  2  0  0  0
  3 45  1  0  0  0
  4  5  1  0  0  0
  4 44  1  0  0  0
  5  6  2  0  0  0
  5 10  1  0  0  0
  6  7  1  0  0  0
  6  9  1  0  0  0
  7  8  1  0  0  0
 10 11  1  0  0  0
 10 33  1  0  0  0
 10 25  1  0  0  0
 11 12  1  0  0  0
 11 29  1  0  0  0
 12 13  1  0  0  0
 13 14  1  0  0  0
 13 25  1  0  0  0
 13 28  1  0  0  0
 14 15  1  0  0  0
 14 19  2  0  0  0
 15 16  2  0  0  0
 15 24  1  0  0  0
 16 17  1  0  0  0
 16 23  1  0  0  0
 17 18  2  0  0  0
 17 22  1  0  0  0
 18 19  1  0  0  0
 18 21  1  0  0  0
 19 20  1  0  0  0
 25 26  1  0  0  0
 25 27  1  0  0  0
 29 30  1  0  0  0
 29 31  1  0  0  0
 29 32  1  0  0  0
 33 34  1  0  0  0
 33 42  1  0  0  0
 33 43  1  0  0  0
 34 35  1  0  0  0
 34 38  1  0  0  0
 35 36  2  0  0  0
 35 41  1  0  0  0
 36 37  1  0  0  0
 37 38  2  0  0  0
 37 40  1  0  0  0
 38 39  1  0  0  0
M  END
> <s_m_entry_id>
8803

> <s_m_entry_name>
Asp_Fum_test_set_try7.19

> <Pharmacophore-Fit>
53.86

> <Activity>
1.0

> <Cluster ID>
7

$$$$
CHEMBL55702-Training set
XX    ILIB10171908343D

 54 57  0  0  1  0              1 V2000
   -5.4885    5.2060    4.0510 Cl  0  0  0  0  0
   -3.9561    5.3207    3.2763 C   0  0  0  0  0
   -3.1727    4.1789    3.1084 C   0  0  0  0  0
   -1.9298    4.2717    2.4821 C   0  0  0  0  0
   -1.4703    5.5064    2.0237 C   0  0  0  0  0
   -0.1900    5.6009    1.3789 C   0  0  0  0  0
    0.4882    4.4265    1.2625 O   0  0  0  0  0
    1.6389    4.7845    0.6274 C   0  0  0  0  0
    1.5918    6.1373    0.3988 C   0  0  0  0  0
    0.4173    6.6549    0.8823 N   0  0  0  0  0
    2.5837    7.0025   -0.2559 C   0  0  0  0  0
    3.6178    6.6372   -0.1144 H   0  0  0  0  0
    2.5724    8.0326    0.1456 H   0  0  0  0  0
    2.4040    7.0706   -1.3436 H   0  0  0  0  0
    2.6436    3.7333    0.3233 C   0  0  0  0  0
    3.6918    4.0484   -0.2340 O   0  0  0  0  0
    2.3122    2.4523    0.7270 N   0  0  0  0  0
    3.1990    1.3235    0.5240 C   0  0  0  0  0
    2.3974   -0.0074    0.3212 C   0  0  0  0  0
    1.6978   -0.2594    1.5493 O   0  0  0  0  0
    2.3786   -0.3437    2.2305 H   0  0  0  0  0
    1.3343    0.1544   -0.8080 C   0  0  0  0  0
    0.7653   -1.0997   -1.3096 N   0  0  0  0  0
    0.8237   -1.4100   -2.6137 N   0  0  0  0  0
    0.2094   -2.5950   -2.6194 C   0  0  0  0  0
   -0.2277   -3.0438   -1.4061 N   0  0  0  0  0
    0.1391   -2.0756   -0.5989 C   0  0  0  0  0
   -0.0203   -2.0304    0.4692 H   0  0  0  0  0
    0.0748   -3.1478   -3.5370 H   0  0  0  0  0
    0.4756    0.7418   -0.4580 H   0  0  0  0  0
    1.7555    0.6880   -1.6692 H   0  0  0  0  0
    3.3443   -1.1745    0.0115 C   0  0  0  0  0
    4.1160   -1.1610   -1.1503 C   0  0  0  0  0
    4.0381   -0.1315   -2.0052 F   0  0  0  0  0
    4.9758   -2.2235   -1.4289 C   0  0  0  0  0
    5.0637   -3.2995   -0.5456 C   0  0  0  0  0
    5.8897   -4.3195   -0.8127 F   0  0  0  0  0
    4.2919   -3.3130    0.6162 C   0  0  0  0  0
    3.4323   -2.2505    0.8948 C   0  0  0  0  0
    2.8352   -2.2695    1.8027 H   0  0  0  0  0
    4.3612   -4.1506    1.3039 H   0  0  0  0  0
    5.5764   -2.2129   -2.3334 H   0  0  0  0  0
    4.1866    1.2666    1.6948 C   0  0  0  0  0
    4.6758    2.2384    1.8295 H   0  0  0  0  0
    4.9729    0.5247    1.5273 H   0  0  0  0  0
    3.6821    1.0271    2.6371 H   0  0  0  0  0
    3.7624    1.5659   -0.3844 H   0  0  0  0  0
    1.4564    2.2750    1.2387 H   0  0  0  0  0
   -2.2537    6.6482    2.1917 C   0  0  0  0  0
   -3.4966    6.5554    2.8179 C   0  0  0  0  0
   -4.0966    7.4536    2.9415 H   0  0  0  0  0
   -1.9093    7.6176    1.8398 H   0  0  0  0  0
   -1.3304    3.3726    2.3587 H   0  0  0  0  0
   -3.5183    3.2102    3.4601 H   0  0  0  0  0
  1  2  1  0  0  0
  2  3  1  0  0  0
  2 50  2  0  0  0
  3  4  2  0  0  0
  3 54  1  0  0  0
  4  5  1  0  0  0
  4 53  1  0  0  0
  5  6  1  0  0  0
  5 49  2  0  0  0
  6  7  1  0  0  0
  6 10  2  0  0  0
  7  8  1  0  0  0
  8  9  2  0  0  0
  8 15  1  0  0  0
  9 10  1  0  0  0
  9 11  1  0  0  0
 11 12  1  0  0  0
 11 13  1  0  0  0
 11 14  1  0  0  0
 15 16  2  0  0  0
 15 17  1  0  0  0
 17 18  1  0  0  0
 17 48  1  0  0  0
 18 19  1  0  0  0
 18 43  1  0  0  0
 18 47  1  0  0  0
 19 20  1  0  0  0
 19 22  1  0  0  0
 19 32  1  0  0  0
 20 21  1  0  0  0
 22 23  1  0  0  0
 22 30  1  0  0  0
 22 31  1  0  0  0
 23 24  1  0  0  0
 23 27  1  0  0  0
 24 25  2  0  0  0
 25 26  1  0  0  0
 25 29  1  0  0  0
 26 27  2  0  0  0
 27 28  1  0  0  0
 32 33  2  0  0  0
 32 39  1  0  0  0
 33 34  1  0  0  0
 33 35  1  0  0  0
 35 36  2  0  0  0
 35 42  1  0  0  0
 36 37  1  0  0  0
 36 38  1  0  0  0
 38 39  2  0  0  0
 38 41  1  0  0  0
 39 40  1  0  0  0
 43 44  1  0  0  0
 43 45  1  0  0  0
 43 46  1  0  0  0
 49 50  1  0  0  0
 49 52  1  0  0  0
 50 51  1  0  0  0
M  END
> <s_m_entry_id>
8802

> <s_m_entry_name>
Asp_Fum_test_set_try7.18

> <Pharmacophore-Fit>
55.08

> <Activity>
1.0

> <Cluster ID>
8

$$$$
CHEMBL53647-Training set
XX    ILIB10171908343D

 56 59  0  0  1  0              1 V2000
    0.1944    4.3344    1.4295 S   0  0  0  0  0
   -0.3803    5.9474    1.4149 C   0  0  0  0  0
   -1.6679    6.2348    2.0015 C   0  0  0  0  0
   -2.8151    5.6180    1.5021 C   0  0  0  0  0
   -4.0591    5.8957    2.0687 C   0  0  0  0  0
   -4.1559    6.7901    3.1346 C   0  0  0  0  0
   -3.0088    7.4070    3.6340 C   0  0  0  0  0
   -1.7648    7.1293    3.0674 C   0  0  0  0  0
   -0.8797    7.6180    3.4678 H   0  0  0  0  0
   -3.0685    8.1065    4.4643 H   0  0  0  0  0
   -5.4304    7.0743    3.7148 C   0  0  0  0  0
   -6.4656    7.3051    4.1858 N   0  0  0  0  0
   -4.9441    5.4068    1.6684 H   0  0  0  0  0
   -2.7560    4.9184    0.6716 H   0  0  0  0  0
    0.5103    6.8080    0.8118 C   0  0  0  0  0
    1.6800    6.1345    0.3555 C   0  0  0  0  0
    1.6389    4.7845    0.6274 C   0  0  0  0  0
    2.6436    3.7333    0.3233 C   0  0  0  0  0
    3.6918    4.0484   -0.2340 O   0  0  0  0  0
    2.3122    2.4523    0.7270 N   0  0  0  0  0
    3.1990    1.3235    0.5240 C   0  0  0  0  0
    2.3974   -0.0074    0.3212 C   0  0  0  0  0
    1.6978   -0.2594    1.5493 O   0  0  0  0  0
    2.3786   -0.3437    2.2305 H   0  0  0  0  0
    1.3343    0.1544   -0.8080 C   0  0  0  0  0
    0.7653   -1.0997   -1.3096 N   0  0  0  0  0
    0.8237   -1.4100   -2.6137 N   0  0  0  0  0
    0.2094   -2.5950   -2.6194 C   0  0  0  0  0
   -0.2277   -3.0438   -1.4061 N   0  0  0  0  0
    0.1391   -2.0756   -0.5989 C   0  0  0  0  0
   -0.0203   -2.0304    0.4692 H   0  0  0  0  0
    0.0748   -3.1478   -3.5370 H   0  0  0  0  0
    0.4756    0.7418   -0.4580 H   0  0  0  0  0
    1.7555    0.6880   -1.6692 H   0  0  0  0  0
    3.3443   -1.1745    0.0115 C   0  0  0  0  0
    4.1160   -1.1610   -1.1503 C   0  0  0  0  0
    4.0381   -0.1315   -2.0052 F   0  0  0  0  0
    4.9758   -2.2235   -1.4289 C   0  0  0  0  0
    5.0637   -3.2995   -0.5456 C   0  0  0  0  0
    5.8897   -4.3195   -0.8127 F   0  0  0  0  0
    4.2919   -3.3130    0.6162 C   0  0  0  0  0
    3.4323   -2.2505    0.8948 C   0  0  0  0  0
    2.8352   -2.2695    1.8027 H   0  0  0  0  0
    4.3612   -4.1506    1.3039 H   0  0  0  0  0
    5.5764   -2.2129   -2.3334 H   0  0  0  0  0
    4.1866    1.2666    1.6948 C   0  0  0  0  0
    4.6758    2.2384    1.8295 H   0  0  0  0  0
    4.9729    0.5247    1.5273 H   0  0  0  0  0
    3.6821    1.0271    2.6371 H   0  0  0  0  0
    3.7624    1.5659   -0.3844 H   0  0  0  0  0
    1.4564    2.2750    1.2387 H   0  0  0  0  0
    2.8021    6.8195   -0.3307 C   0  0  0  0  0
    2.4550    7.6901   -0.9084 H   0  0  0  0  0
    3.3085    6.1539   -1.0464 H   0  0  0  0  0
    3.5492    7.1692    0.3967 H   0  0  0  0  0
    0.3331    7.8712    0.7016 H   0  0  0  0  0
  1  2  1  0  0  0
  1 17  1  0  0  0
  2  3  1  0  0  0
  2 15  2  0  0  0
  3  4  1  0  0  0
  3  8  2  0  0  0
  4  5  2  0  0  0
  4 14  1  0  0  0
  5  6  1  0  0  0
  5 13  1  0  0  0
  6  7  2  0  0  0
  6 11  1  0  0  0
  7  8  1  0  0  0
  7 10  1  0  0  0
  8  9  1  0  0  0
 11 12  3  0  0  0
 15 16  1  0  0  0
 15 56  1  0  0  0
 16 17  2  0  0  0
 16 52  1  0  0  0
 17 18  1  0  0  0
 18 19  2  0  0  0
 18 20  1  0  0  0
 20 21  1  0  0  0
 20 51  1  0  0  0
 21 22  1  0  0  0
 21 46  1  0  0  0
 21 50  1  0  0  0
 22 23  1  0  0  0
 22 25  1  0  0  0
 22 35  1  0  0  0
 23 24  1  0  0  0
 25 26  1  0  0  0
 25 33  1  0  0  0
 25 34  1  0  0  0
 26 27  1  0  0  0
 26 30  1  0  0  0
 27 28  2  0  0  0
 28 29  1  0  0  0
 28 32  1  0  0  0
 29 30  2  0  0  0
 30 31  1  0  0  0
 35 36  2  0  0  0
 35 42  1  0  0  0
 36 37  1  0  0  0
 36 38  1  0  0  0
 38 39  2  0  0  0
 38 45  1  0  0  0
 39 40  1  0  0  0
 39 41  1  0  0  0
 41 42  2  0  0  0
 41 44  1  0  0  0
 42 43  1  0  0  0
 46 47  1  0  0  0
 46 48  1  0  0  0
 46 49  1  0  0  0
 52 53  1  0  0  0
 52 54  1  0  0  0
 52 55  1  0  0  0
M  END
> <s_m_entry_id>
8800

> <s_m_entry_name>
Asp_Fum_test_set_try7.16

> <Pharmacophore-Fit>
55.08

> <Activity>
1.0

> <Cluster ID>
8

$$$$
CHEMBL55701-Training set
XX    ILIB10171908343D

 64 67  0  0  1  0              1 V2000
    0.7127    4.9296    0.6286 S   0  0  0  0  0
   -0.5167    5.8331    1.4141 C   0  0  0  0  0
   -1.0226    5.3063    2.5072 N   0  0  0  0  0
   -0.3985    4.0985    2.7510 C   0  0  0  0  0
    0.5703    3.7266    1.8426 C   0  0  0  0  0
    1.4294    2.5157    1.7902 C   0  0  0  0  0
    1.3015    1.6515    2.6535 O   0  0  0  0  0
    2.3122    2.4523    0.7270 N   0  0  0  0  0
    3.1990    1.3235    0.5240 C   0  0  0  0  0
    2.3974   -0.0074    0.3212 C   0  0  0  0  0
    1.6978   -0.2594    1.5493 O   0  0  0  0  0
    2.3786   -0.3437    2.2305 H   0  0  0  0  0
    1.3343    0.1544   -0.8080 C   0  0  0  0  0
    0.7653   -1.0997   -1.3096 N   0  0  0  0  0
    0.8237   -1.4100   -2.6137 N   0  0  0  0  0
    0.2094   -2.5950   -2.6194 C   0  0  0  0  0
   -0.2277   -3.0438   -1.4061 N   0  0  0  0  0
    0.1391   -2.0756   -0.5989 C   0  0  0  0  0
   -0.0203   -2.0304    0.4692 H   0  0  0  0  0
    0.0748   -3.1478   -3.5370 H   0  0  0  0  0
    0.4756    0.7418   -0.4580 H   0  0  0  0  0
    1.7555    0.6880   -1.6692 H   0  0  0  0  0
    3.3443   -1.1745    0.0115 C   0  0  0  0  0
    4.1160   -1.1610   -1.1503 C   0  0  0  0  0
    4.0381   -0.1315   -2.0052 F   0  0  0  0  0
    4.9758   -2.2235   -1.4289 C   0  0  0  0  0
    5.0637   -3.2995   -0.5456 C   0  0  0  0  0
    5.8897   -4.3195   -0.8127 F   0  0  0  0  0
    4.2919   -3.3130    0.6162 C   0  0  0  0  0
    3.4323   -2.2505    0.8948 C   0  0  0  0  0
    2.8352   -2.2695    1.8027 H   0  0  0  0  0
    4.3612   -4.1506    1.3039 H   0  0  0  0  0
    5.5764   -2.2129   -2.3334 H   0  0  0  0  0
    4.1866    1.2666    1.6948 C   0  0  0  0  0
    4.6758    2.2384    1.8295 H   0  0  0  0  0
    4.9729    0.5247    1.5273 H   0  0  0  0  0
    3.6821    1.0271    2.6371 H   0  0  0  0  0
    3.7624    1.5659   -0.3844 H   0  0  0  0  0
    2.3200    3.1733    0.0158 H   0  0  0  0  0
   -0.8173    3.3281    3.9404 C   0  0  0  0  0
   -0.7100    2.2413    3.7862 H   0  0  0  0  0
   -1.8780    3.4986    4.1894 H   0  0  0  0  0
   -0.2165    3.6036    4.8219 H   0  0  0  0  0
   -0.9161    7.0976    0.8429 C   0  0  0  0  0
   -2.1493    7.6562    1.1788 C   0  0  0  0  0
   -2.5352    8.8777    0.6269 C   0  0  0  0  0
   -1.6878    9.5407   -0.2609 C   0  0  0  0  0
   -2.0644   10.7326   -0.7995 O   0  0  0  0  0
   -2.9206   11.5592   -0.0125 C   0  0  0  0  0
   -2.6554   13.0096   -0.3646 C   0  0  0  0  0
   -2.9664   13.2206   -1.6686 F   0  0  0  0  0
   -3.4682   13.8095    0.3709 F   0  0  0  0  0
   -1.2212   13.4192   -0.1292 C   0  0  0  0  0
   -1.0589   14.7345   -0.4102 F   0  0  0  0  0
   -0.9199   13.2588    1.1842 F   0  0  0  0  0
   -0.5123   12.8325   -0.7199 H   0  0  0  0  0
   -3.9562   11.2850   -0.2350 H   0  0  0  0  0
   -2.7045   11.3643    1.0422 H   0  0  0  0  0
   -0.4547    8.9820   -0.5968 C   0  0  0  0  0
   -0.0688    7.7606   -0.0449 C   0  0  0  0  0
    0.8957    7.3382   -0.3167 H   0  0  0  0  0
    0.2097    9.4938   -1.2879 H   0  0  0  0  0
   -3.4971    9.3079    0.8924 H   0  0  0  0  0
   -2.8210    7.1517    1.8694 H   0  0  0  0  0
  1  2  1  0  0  0
  1  5  1  0  0  0
  2  3  2  0  0  0
  2 44  1  0  0  0
  3  4  1  0  0  0
  4  5  2  0  0  0
  4 40  1  0  0  0
  5  6  1  0  0  0
  6  7  2  0  0  0
  6  8  1  0  0  0
  8  9  1  0  0  0
  8 39  1  0  0  0
  9 10  1  0  0  0
  9 34  1  0  0  0
  9 38  1  0  0  0
 10 11  1  0  0  0
 10 13  1  0  0  0
 10 23  1  0  0  0
 11 12  1  0  0  0
 13 14  1  0  0  0
 13 21  1  0  0  0
 13 22  1  0  0  0
 14 15  1  0  0  0
 14 18  1  0  0  0
 15 16  2  0  0  0
 16 17  1  0  0  0
 16 20  1  0  0  0
 17 18  2  0  0  0
 18 19  1  0  0  0
 23 24  2  0  0  0
 23 30  1  0  0  0
 24 25  1  0  0  0
 24 26  1  0  0  0
 26 27  2  0  0  0
 26 33  1  0  0  0
 27 28  1  0  0  0
 27 29  1  0  0  0
 29 30  2  0  0  0
 29 32  1  0  0  0
 30 31  1  0  0  0
 34 35  1  0  0  0
 34 36  1  0  0  0
 34 37  1  0  0  0
 40 41  1  0  0  0
 40 42  1  0  0  0
 40 43  1  0  0  0
 44 45  1  0  0  0
 44 60  2  0  0  0
 45 46  2  0  0  0
 45 64  1  0  0  0
 46 47  1  0  0  0
 46 63  1  0  0  0
 47 48  1  0  0  0
 47 59  2  0  0  0
 48 49  1  0  0  0
 49 50  1  0  0  0
 49 57  1  0  0  0
 49 58  1  0  0  0
 50 51  1  0  0  0
 50 52  1  0  0  0
 50 53  1  0  0  0
 53 54  1  0  0  0
 53 55  1  0  0  0
 53 56  1  0  0  0
 59 60  1  0  0  0
 59 62  1  0  0  0
 60 61  1  0  0  0
M  END
> <s_m_entry_id>
8801

> <s_m_entry_name>
Asp_Fum_test_set_try7.17

> <Pharmacophore-Fit>
55.08

> <Activity>
1.0

> <Cluster ID>
1

$$$$
CHEMBL35105-Training set
XX    ILIB10171908343D

 51 52  0  0  1  0              1 V2000
    2.0736    2.7380    0.9775 S   0  0  0  0  0
    3.2018    1.3571    0.6827 C   0  0  0  0  0
    2.4526    0.0283    0.3163 C   0  0  0  0  0
    1.6923   -0.3369    1.4893 O   0  0  0  0  0
    1.1103    0.4125    1.6614 H   0  0  0  0  0
    1.4121    0.1592   -0.8422 C   0  0  0  0  0
    0.7538   -1.1099   -1.3327 N   0  0  0  0  0
    0.7793   -1.4417   -2.6325 N   0  0  0  0  0
    0.1058   -2.5938   -2.6127 C   0  0  0  0  0
   -0.3376   -3.0022   -1.3875 N   0  0  0  0  0
    0.0882   -2.0423   -0.5996 C   0  0  0  0  0
   -0.0546   -1.9737    0.4696 H   0  0  0  0  0
   -0.0686   -3.1523   -3.5202 H   0  0  0  0  0
    0.6186    0.8552   -0.5295 H   0  0  0  0  0
    1.8578    0.6786   -1.7008 H   0  0  0  0  0
    3.3948   -1.1504    0.0135 C   0  0  0  0  0
    4.1716   -1.1464   -1.1450 C   0  0  0  0  0
    4.1052   -0.1191   -2.0035 F   0  0  0  0  0
    5.0245   -2.2163   -1.4166 C   0  0  0  0  0
    5.1004   -3.2902   -0.5296 C   0  0  0  0  0
    5.9199   -4.3172   -0.7899 F   0  0  0  0  0
    4.3235   -3.2942    0.6289 C   0  0  0  0  0
    3.4708   -2.2243    0.9005 C   0  0  0  0  0
    2.8697   -2.2359    1.8058 H   0  0  0  0  0
    4.3835   -4.1302    1.3195 H   0  0  0  0  0
    5.6291   -2.2132   -2.3185 H   0  0  0  0  0
    4.0593    1.2416    1.9524 C   0  0  0  0  0
    4.5054    2.2026    2.2252 H   0  0  0  0  0
    4.8782    0.5228    1.8344 H   0  0  0  0  0
    3.4549    0.9278    2.8119 H   0  0  0  0  0
    3.8462    1.6715   -0.1441 H   0  0  0  0  0
    3.2182    4.0975    0.6052 C   0  0  0  0  0
    2.5252    5.4470    0.7730 C   0  0  0  0  0
    3.4866    6.5984    0.4617 C   0  0  0  0  0
    2.8093    7.9558    0.6631 C   0  0  0  0  0
    3.7349    9.1411    0.3878 C   0  0  0  0  0
    3.0600   10.4963    0.5513 C   0  0  0  0  0
    4.0157   11.5162    0.2901 O   0  0  0  0  0
    3.5569   12.3644    0.4019 H   0  0  0  0  0
    2.2325   10.6182   -0.1533 H   0  0  0  0  0
    2.6846   10.6254    1.5713 H   0  0  0  0  0
    4.1605    9.0628   -0.6205 H   0  0  0  0  0
    4.5921    9.0883    1.0713 H   0  0  0  0  0
    2.4568    8.0304    1.6992 H   0  0  0  0  0
    1.9220    8.0260    0.0222 H   0  0  0  0  0
    4.3669    6.5269    1.1117 H   0  0  0  0  0
    3.8362    6.5031   -0.5723 H   0  0  0  0  0
    2.1552    5.5548    1.8004 H   0  0  0  0  0
    1.6581    5.5115    0.1036 H   0  0  0  0  0
    4.0789    4.0195    1.2772 H   0  0  0  0  0
    3.5770    3.9741   -0.4216 H   0  0  0  0  0
  1  2  1  0  0  0
  1 32  1  0  0  0
  2  3  1  0  0  0
  2 27  1  0  0  0
  2 31  1  0  0  0
  3  4  1  0  0  0
  3  6  1  0  0  0
  3 16  1  0  0  0
  4  5  1  0  0  0
  6  7  1  0  0  0
  6 14  1  0  0  0
  6 15  1  0  0  0
  7  8  1  0  0  0
  7 11  1  0  0  0
  8  9  2  0  0  0
  9 10  1  0  0  0
  9 13  1  0  0  0
 10 11  2  0  0  0
 11 12  1  0  0  0
 16 17  2  0  0  0
 16 23  1  0  0  0
 17 18  1  0  0  0
 17 19  1  0  0  0
 19 20  2  0  0  0
 19 26  1  0  0  0
 20 21  1  0  0  0
 20 22  1  0  0  0
 22 23  2  0  0  0
 22 25  1  0  0  0
 23 24  1  0  0  0
 27 28  1  0  0  0
 27 29  1  0  0  0
 27 30  1  0  0  0
 32 33  1  0  0  0
 32 50  1  0  0  0
 32 51  1  0  0  0
 33 34  1  0  0  0
 33 48  1  0  0  0
 33 49  1  0  0  0
 34 35  1  0  0  0
 34 46  1  0  0  0
 34 47  1  0  0  0
 35 36  1  0  0  0
 35 44  1  0  0  0
 35 45  1  0  0  0
 36 37  1  0  0  0
 36 42  1  0  0  0
 36 43  1  0  0  0
 37 38  1  0  0  0
 37 40  1  0  0  0
 37 41  1  0  0  0
 38 39  1  0  0  0
M  END
> <s_m_entry_id>
8799

> <s_m_entry_name>
Asp_Fum_test_set_try7.15

> <Pharmacophore-Fit>
54.93

> <Activity>
1.0

> <Cluster ID>
8

$$$$
CHEMBL26803-Trainng set
XX    ILIB10171908343D

 36 37  0  0  1  0              1 V2000
    5.9066   -4.2935   -1.0036 Cl  0  0  0  0  0
    4.8029   -3.1552   -0.3341 C   0  0  0  0  0
    4.2499   -3.3775    0.9271 C   0  0  0  0  0
    3.3554   -2.4546    1.4689 C   0  0  0  0  0
    3.0139   -1.3093    0.7496 C   0  0  0  0  0
    2.1378   -0.3860    1.2586 O   0  0  0  0  0
    0.9548   -0.1438    0.5097 C   0  0  0  0  0
   -0.1551    0.2724    1.4645 C   0  0  0  0  0
   -0.4337   -0.8051    2.5087 C   0  0  0  0  0
   -0.9037   -2.0986    1.8628 C   0  0  0  0  0
   -1.8379   -1.9324    1.3175 H   0  0  0  0  0
   -1.0835   -2.8710    2.6174 H   0  0  0  0  0
   -0.1594   -2.4765    1.1545 H   0  0  0  0  0
    0.4736   -1.0031    3.0911 H   0  0  0  0  0
   -1.1996   -0.4545    3.2102 H   0  0  0  0  0
    0.1219    1.2140    1.9550 H   0  0  0  0  0
   -1.0648    0.4901    0.8911 H   0  0  0  0  0
    1.1601    0.6466   -0.2193 H   0  0  0  0  0
    0.6871   -1.0609   -0.0245 H   0  0  0  0  0
    3.5668   -1.0870   -0.5115 C   0  0  0  0  0
    4.4614   -2.0099   -1.0533 C   0  0  0  0  0
    4.8844   -1.8237   -2.0372 H   0  0  0  0  0
    3.3052   -0.1968   -1.0773 H   0  0  0  0  0
    2.7914   -2.7088    2.7878 C   0  0  0  0  0
    2.0053   -3.8789    3.0755 N   0  0  0  0  0
    1.6873   -4.8755    2.1952 C   0  0  0  0  0
    0.9554   -5.8102    2.7597 N   0  0  0  0  0
    0.7969   -5.3937    4.0578 C   0  0  0  0  0
    1.4393   -4.1981    4.2775 C   0  0  0  0  0
    1.5359   -3.5743    5.1560 H   0  0  0  0  0
    0.2287   -5.9755    4.7689 H   0  0  0  0  0
    2.0132   -4.8715    1.1633 H   0  0  0  0  0
    3.0694   -1.7527    3.7121 C   0  0  0  0  0
    3.6573   -0.8636    3.5208 H   0  0  0  0  0
    2.6974   -1.8421    4.7303 H   0  0  0  0  0
    4.5178   -4.2719    1.4866 H   0  0  0  0  0
  1  2  1  0  0  0
  2  3  2  0  0  0
  2 21  1  0  0  0
  3  4  1  0  0  0
  3 36  1  0  0  0
  4  5  2  0  0  0
  4 24  1  0  0  0
  5  6  1  0  0  0
  5 20  1  0  0  0
  6  7  1  0  0  0
  7  8  1  0  0  0
  7 18  1  0  0  0
  7 19  1  0  0  0
  8  9  1  0  0  0
  8 16  1  0  0  0
  8 17  1  0  0  0
  9 10  1  0  0  0
  9 14  1  0  0  0
  9 15  1  0  0  0
 10 11  1  0  0  0
 10 12  1  0  0  0
 10 13  1  0  0  0
 20 21  2  0  0  0
 20 23  1  0  0  0
 21 22  1  0  0  0
 24 25  1  0  0  0
 24 33  2  0  0  0
 25 26  1  0  0  0
 25 29  1  0  0  0
 26 27  2  0  0  0
 26 32  1  0  0  0
 27 28  1  0  0  0
 28 29  2  0  0  0
 28 31  1  0  0  0
 29 30  1  0  0  0
 33 34  1  0  0  0
 33 35  1  0  0  0
M  END
> <s_m_entry_id>
8798

> <s_m_entry_name>
Asp_Fum_test_set_try7.14

> <Pharmacophore-Fit>
45.08

> <Activity>
1.0

> <Cluster ID>
6

$$$$
Oxiconazole-Training set
XX    ILIB10171908343D

 39 41  0  0  1  0              1 V2000
    1.0997    4.3303    1.9804 Cl  0  0  0  0  0
   -0.0769    3.7685    3.1116 C   0  0  0  0  0
    0.0243    2.5060    3.6959 C   0  0  0  0  0
   -0.9415    2.0800    4.6078 C   0  0  0  0  0
   -2.0085    2.9165    4.9353 C   0  0  0  0  0
   -2.1097    4.1791    4.3510 C   0  0  0  0  0
   -3.4272    5.2102    4.7540 Cl  0  0  0  0  0
   -1.1439    4.6051    3.4391 C   0  0  0  0  0
   -1.2239    5.5904    2.9848 H   0  0  0  0  0
   -2.7541    2.5712    5.6469 H   0  0  0  0  0
   -0.8709    1.0988    5.0702 H   0  0  0  0  0
    1.1577    1.5774    3.3725 C   0  0  0  0  0
    0.9454    1.0181    2.0859 O   0  0  0  0  0
    2.0105    0.1571    1.8034 N   0  0  0  0  0
    1.9076   -0.4160    0.6250 C   0  0  0  0  0
    2.9419   -1.3547    0.2074 C   0  0  0  0  0
    3.7246   -1.1343   -0.9259 C   0  0  0  0  0
    3.5131    0.2713   -1.9069 Cl  0  0  0  0  0
    4.7035   -2.0596   -1.2883 C   0  0  0  0  0
    4.8996   -3.2054   -0.5173 C   0  0  0  0  0
    6.1053   -4.3488   -0.9654 Cl  0  0  0  0  0
    4.1169   -3.4258    0.6160 C   0  0  0  0  0
    3.1381   -2.5005    0.9784 C   0  0  0  0  0
    2.5348   -2.6844    1.8639 H   0  0  0  0  0
    4.2585   -4.3144    1.2259 H   0  0  0  0  0
    5.3147   -1.8897   -2.1722 H   0  0  0  0  0
    0.7466   -0.1131   -0.3365 C   0  0  0  0  0
    0.4024   -1.2683   -1.1684 N   0  0  0  0  0
    0.0407   -2.5083   -0.7201 C   0  0  0  0  0
   -0.2077   -3.3331   -1.7130 N   0  0  0  0  0
    0.0051   -2.5894   -2.8467 C   0  0  0  0  0
    0.3845   -1.3053   -2.5342 C   0  0  0  0  0
    0.6336   -0.4474   -3.1431 H   0  0  0  0  0
   -0.1256   -3.0162   -3.8304 H   0  0  0  0  0
   -0.0242   -2.7492    0.3322 H   0  0  0  0  0
   -0.1672    0.1492    0.2042 H   0  0  0  0  0
    0.9929    0.7355   -0.9833 H   0  0  0  0  0
    1.2195    0.7696    4.1096 H   0  0  0  0  0
    2.1145    2.1106    3.3767 H   0  0  0  0  0
  1  2  1  0  0  0
  2  3  2  0  0  0
  2  8  1  0  0  0
  3  4  1  0  0  0
  3 12  1  0  0  0
  4  5  2  0  0  0
  4 11  1  0  0  0
  5  6  1  0  0  0
  5 10  1  0  0  0
  6  7  1  0  0  0
  6  8  2  0  0  0
  8  9  1  0  0  0
 12 13  1  0  0  0
 12 38  1  0  0  0
 12 39  1  0  0  0
 13 14  1  0  0  0
 14 15  2  0  0  0
 15 16  1  0  0  0
 15 27  1  0  0  0
 16 17  2  0  0  0
 16 23  1  0  0  0
 17 18  1  0  0  0
 17 19  1  0  0  0
 19 20  2  0  0  0
 19 26  1  0  0  0
 20 21  1  0  0  0
 20 22  1  0  0  0
 22 23  2  0  0  0
 22 25  1  0  0  0
 23 24  1  0  0  0
 27 28  1  0  0  0
 27 36  1  0  0  0
 27 37  1  0  0  0
 28 29  1  0  0  0
 28 32  1  0  0  0
 29 30  2  0  0  0
 29 35  1  0  0  0
 30 31  1  0  0  0
 31 32  2  0  0  0
 31 34  1  0  0  0
 32 33  1  0  0  0
M  END
> <s_m_entry_id>
8791

> <s_m_entry_name>
Asp_Fum_test_set_try7.7

> <Pharmacophore-Fit>
54.98

> <Activity>
1.0

> <Cluster ID>
7

$$$$
CHEMBL10491-Test set
XX    ILIB10171908343D

 39 40  0  0  1  0              1 V2000
    6.1830   -4.3617   -0.8952 Cl  0  0  0  0  0
    4.9198   -3.2650   -0.4925 C   0  0  0  0  0
    4.0717   -3.5413    0.5799 C   0  0  0  0  0
    3.0469   -2.6528    0.9056 C   0  0  0  0  0
    2.8703   -1.4880    0.1588 C   0  0  0  0  0
    3.7184   -1.2117   -0.9137 C   0  0  0  0  0
    4.7431   -2.1002   -1.2393 C   0  0  0  0  0
    5.3962   -1.8727   -2.0779 H   0  0  0  0  0
    3.5900   -0.3068   -1.5019 H   0  0  0  0  0
    1.7738   -0.5379    0.5072 C   0  0  0  0  0
    1.7972   -0.0486    1.6392 O   0  0  0  0  0
    0.6490   -0.1749   -0.4860 C   0  0  0  0  0
    0.3627    1.2050   -0.1931 O   0  0  0  0  0
    0.0856    1.2244    0.7319 H   0  0  0  0  0
   -0.6171   -0.9987   -0.1376 C   0  0  0  0  0
   -0.4802   -2.4972   -0.2850 N   0  0  0  0  0
   -0.0698   -3.0414   -1.4407 N   0  0  0  0  0
   -0.0920   -4.3395   -1.1309 C   0  0  0  0  0
   -0.4888   -4.6405    0.1406 N   0  0  0  0  0
   -0.7271   -3.4540    0.6495 C   0  0  0  0  0
   -1.0702   -3.2385    1.6515 H   0  0  0  0  0
    0.1881   -5.0896   -1.8553 H   0  0  0  0  0
   -1.4496   -0.6787   -0.7808 H   0  0  0  0  0
   -0.9603   -0.7849    0.8792 H   0  0  0  0  0
    1.0565   -0.2230   -1.9740 C   0  0  0  0  0
   -0.0853    0.1068   -2.9509 C   0  0  0  0  0
    0.3443    0.0414   -4.4198 C   0  0  0  0  0
    1.4342    1.0383   -4.7823 C   0  0  0  0  0
    1.6773    0.9577   -5.8467 H   0  0  0  0  0
    2.3479    0.8474   -4.2107 H   0  0  0  0  0
    1.1157    2.0678   -4.5940 H   0  0  0  0  0
   -0.5248    0.1989   -5.0692 H   0  0  0  0  0
    0.7148   -0.9696   -4.6273 H   0  0  0  0  0
   -0.9253   -0.5794   -2.7893 H   0  0  0  0  0
   -0.4641    1.1164   -2.7621 H   0  0  0  0  0
    1.9103    0.4311   -2.1724 H   0  0  0  0  0
    1.3841   -1.2423   -2.2096 H   0  0  0  0  0
    2.3918   -2.8783    1.7431 H   0  0  0  0  0
    4.1974   -4.4449    1.1710 H   0  0  0  0  0
  1  2  1  0  0  0
  2  3  1  0  0  0
  2  7  2  0  0  0
  3  4  2  0  0  0
  3 39  1  0  0  0
  4  5  1  0  0  0
  4 38  1  0  0  0
  5  6  2  0  0  0
  5 10  1  0  0  0
  6  7  1  0  0  0
  6  9  1  0  0  0
  7  8  1  0  0  0
 10 11  2  0  0  0
 10 12  1  0  0  0
 12 13  1  0  0  0
 12 15  1  0  0  0
 12 25  1  0  0  0
 13 14  1  0  0  0
 15 16  1  0  0  0
 15 23  1  0  0  0
 15 24  1  0  0  0
 16 17  1  0  0  0
 16 20  1  0  0  0
 17 18  2  0  0  0
 18 19  1  0  0  0
 18 22  1  0  0  0
 19 20  2  0  0  0
 20 21  1  0  0  0
 25 26  1  0  0  0
 25 36  1  0  0  0
 25 37  1  0  0  0
 26 27  1  0  0  0
 26 34  1  0  0  0
 26 35  1  0  0  0
 27 28  1  0  0  0
 27 32  1  0  0  0
 27 33  1  0  0  0
 28 29  1  0  0  0
 28 30  1  0  0  0
 28 31  1  0  0  0
M  END
> <s_m_entry_id>
8797

> <s_m_entry_name>
Asp_Fum_test_set_try7.13

> <Pharmacophore-Fit>
55.17

> <Activity>
1.0

> <Cluster ID>
8

$$$$
CHEMBL10489-Test set
XX    ILIB10171908343D

 39 41  0  0  1  0              1 V2000
    3.3944   -0.1908   -2.5541 Cl  0  0  0  0  0
    3.7983   -1.2700   -1.2688 C   0  0  0  0  0
    3.2484   -1.1191    0.0042 C   0  0  0  0  0
    3.5931   -2.0078    1.0226 C   0  0  0  0  0
    4.4875   -3.0474    0.7680 C   0  0  0  0  0
    5.0374   -3.1983   -0.5049 C   0  0  0  0  0
    6.1422   -4.4800   -0.8183 Cl  0  0  0  0  0
    4.6928   -2.3096   -1.5234 C   0  0  0  0  0
    5.1220   -2.4291   -2.5160 H   0  0  0  0  0
    4.7475   -3.7320    1.5713 H   0  0  0  0  0
    3.1688   -1.9002    2.0176 H   0  0  0  0  0
    2.2587    0.0093    0.3254 C   0  0  0  0  0
    1.8396   -0.1476    1.6991 O   0  0  0  0  0
    2.6469   -0.0835    2.2226 H   0  0  0  0  0
    2.9851    1.3989    0.2826 C   0  0  0  0  0
    4.1297    1.3869    1.1459 O   0  0  0  0  0
    3.7840    1.3420    2.0483 H   0  0  0  0  0
    2.1579    2.6190    0.6341 C   0  0  0  0  0
    2.0860    3.0546    1.9572 C   0  0  0  0  0
    1.3254    4.1781    2.2813 C   0  0  0  0  0
    0.6368    4.8660    1.2821 C   0  0  0  0  0
   -0.0914    5.9464    1.5930 F   0  0  0  0  0
    0.7087    4.4304   -0.0411 C   0  0  0  0  0
    1.4693    3.3070   -0.3651 C   0  0  0  0  0
    1.5187    2.9747   -1.3987 H   0  0  0  0  0
    0.1732    4.9664   -0.8188 H   0  0  0  0  0
    1.2688    4.5173    3.3113 H   0  0  0  0  0
    2.6194    2.5251    2.7424 H   0  0  0  0  0
    3.3973    1.5483   -0.7254 H   0  0  0  0  0
    0.9550   -0.0198   -0.5333 C   0  0  0  0  0
    0.3183   -1.3863   -0.7079 N   0  0  0  0  0
    0.0017   -2.1402    0.3559 N   0  0  0  0  0
   -0.5156   -3.2159   -0.2414 C   0  0  0  0  0
   -0.5426   -3.1826   -1.6062 N   0  0  0  0  0
   -0.0083   -2.0129   -1.8700 C   0  0  0  0  0
    0.1618   -1.5868   -2.8487 H   0  0  0  0  0
   -0.8828   -4.0508    0.3364 H   0  0  0  0  0
    0.1946    0.6216   -0.0667 H   0  0  0  0  0
    1.1225    0.4118   -1.5265 H   0  0  0  0  0
  1  2  1  0  0  0
  2  3  2  0  0  0
  2  8  1  0  0  0
  3  4  1  0  0  0
  3 12  1  0  0  0
  4  5  2  0  0  0
  4 11  1  0  0  0
  5  6  1  0  0  0
  5 10  1  0  0  0
  6  7  1  0  0  0
  6  8  2  0  0  0
  8  9  1  0  0  0
 12 13  1  0  0  0
 12 15  1  0  0  0
 12 30  1  0  0  0
 13 14  1  0  0  0
 15 16  1  0  0  0
 15 18  1  0  0  0
 15 29  1  0  0  0
 16 17  1  0  0  0
 18 19  1  0  0  0
 18 24  2  0  0  0
 19 20  2  0  0  0
 19 28  1  0  0  0
 20 21  1  0  0  0
 20 27  1  0  0  0
 21 22  1  0  0  0
 21 23  2  0  0  0
 23 24  1  0  0  0
 23 26  1  0  0  0
 24 25  1  0  0  0
 30 31  1  0  0  0
 30 38  1  0  0  0
 30 39  1  0  0  0
 31 32  1  0  0  0
 31 35  1  0  0  0
 32 33  2  0  0  0
 33 34  1  0  0  0
 33 37  1  0  0  0
 34 35  2  0  0  0
 35 36  1  0  0  0
M  END
> <s_m_entry_id>
8796

> <s_m_entry_name>
Asp_Fum_test_set_try7.12

> <Pharmacophore-Fit>
55.1

> <Activity>
1.0

> <Cluster ID>
8

$$$$
CHEMBL10449-Training set
XX    ILIB10171908343D

 40 43  0  0  1  0              1 V2000
    3.1642   -2.1355    2.3893 Cl  0  0  0  0  0
    3.8194   -2.4249    0.8187 C   0  0  0  0  0
    3.5476   -1.5693   -0.2490 C   0  0  0  0  0
    4.0924   -1.8285   -1.5066 C   0  0  0  0  0
    4.9091   -2.9432   -1.6966 C   0  0  0  0  0
    5.1809   -3.7987   -0.6290 C   0  0  0  0  0
    6.1871   -5.1749   -0.8642 Cl  0  0  0  0  0
    4.6360   -3.5396    0.6287 C   0  0  0  0  0
    4.8496   -4.2075    1.4606 H   0  0  0  0  0
    5.3263   -3.1332   -2.6822 H   0  0  0  0  0
    3.8884   -1.1671   -2.3447 H   0  0  0  0  0
    2.6621   -0.3385   -0.0828 C   0  0  0  0  0
    1.8263   -0.4922    1.0848 O   0  0  0  0  0
    1.6981    0.7255    1.6922 C   0  0  0  0  0
    0.9151    0.9742    2.5963 O   0  0  0  0  0
    2.5657    1.6252    1.1426 O   0  0  0  0  0
    3.4758    0.8944    0.3136 C   0  0  0  0  0
    4.0260    1.7435   -0.8080 C   0  0  0  0  0
    3.2703    2.7991   -1.3180 C   0  0  0  0  0
    3.7780    3.5841   -2.3532 C   0  0  0  0  0
    5.0416    3.3133   -2.8784 C   0  0  0  0  0
    5.5302    4.0688   -3.8707 F   0  0  0  0  0
    5.7973    2.2577   -2.3684 C   0  0  0  0  0
    5.2896    1.4728   -1.3332 C   0  0  0  0  0
    5.8855    0.6520   -0.9429 H   0  0  0  0  0
    6.7812    2.0475   -2.7769 H   0  0  0  0  0
    3.1898    4.4057   -2.7508 H   0  0  0  0  0
    2.2849    3.0177   -0.9149 H   0  0  0  0  0
    4.3393    0.6159    0.9680 H   0  0  0  0  0
    1.6769   -0.1290   -1.2486 C   0  0  0  0  0
    1.0940   -1.3831   -1.6991 N   0  0  0  0  0
    0.3746   -2.2603   -0.9360 C   0  0  0  0  0
   -0.0183   -3.3041   -1.6318 N   0  0  0  0  0
    0.4716   -3.0865   -2.8952 C   0  0  0  0  0
    1.1652   -1.9012   -2.9615 C   0  0  0  0  0
    1.6834   -1.4009   -3.7676 H   0  0  0  0  0
    0.3001   -3.7943   -3.6930 H   0  0  0  0  0
    0.1704   -2.0865    0.1117 H   0  0  0  0  0
    0.8660    0.5367   -0.9427 H   0  0  0  0  0
    2.1873    0.3367   -2.0954 H   0  0  0  0  0
  1  2  1  0  0  0
  2  3  2  0  0  0
  2  8  1  0  0  0
  3  4  1  0  0  0
  3 12  1  0  0  0
  4  5  2  0  0  0
  4 11  1  0  0  0
  5  6  1  0  0  0
  5 10  1  0  0  0
  6  7  1  0  0  0
  6  8  2  0  0  0
  8  9  1  0  0  0
 12 13  1  0  0  0
 12 17  1  0  0  0
 12 30  1  0  0  0
 13 14  1  0  0  0
 14 15  2  0  0  0
 14 16  1  0  0  0
 16 17  1  0  0  0
 17 18  1  0  0  0
 17 29  1  0  0  0
 18 19  1  0  0  0
 18 24  2  0  0  0
 19 20  2  0  0  0
 19 28  1  0  0  0
 20 21  1  0  0  0
 20 27  1  0  0  0
 21 22  1  0  0  0
 21 23  2  0  0  0
 23 24  1  0  0  0
 23 26  1  0  0  0
 24 25  1  0  0  0
 30 31  1  0  0  0
 30 39  1  0  0  0
 30 40  1  0  0  0
 31 32  1  0  0  0
 31 35  1  0  0  0
 32 33  2  0  0  0
 32 38  1  0  0  0
 33 34  1  0  0  0
 34 35  2  0  0  0
 34 37  1  0  0  0
 35 36  1  0  0  0
M  END
> <s_m_entry_id>
8795

> <s_m_entry_name>
Asp_Fum_test_set_try7.11

> <Pharmacophore-Fit>
53.33

> <Activity>
1.0

> <Cluster ID>
8

$$$$
Clotrinazole-Training set
XX    ILIB10171908343D

 42 45  0  0  1  0              1 V2000
    6.1554   -4.9972   -1.1534 Cl  0  0  0  0  0
    5.2898   -4.7563   -2.6272 C   0  0  0  0  0
    3.9087   -4.5611   -2.6332 C   0  0  0  0  0
    3.2367   -4.3689   -3.8403 C   0  0  0  0  0
    3.9459   -4.3719   -5.0414 C   0  0  0  0  0
    5.3270   -4.5671   -5.0355 C   0  0  0  0  0
    5.9990   -4.7593   -3.8283 C   0  0  0  0  0
    7.0756   -4.9088   -3.8408 H   0  0  0  0  0
    5.8790   -4.5681   -5.9708 H   0  0  0  0  0
    3.4229   -4.2214   -5.9815 H   0  0  0  0  0
    2.1608   -4.2155   -3.8562 H   0  0  0  0  0
    3.0524   -4.5524   -1.2736 C   0  0  0  0  0
    1.5648   -4.3517   -1.5990 N   0  0  0  0  0
    0.8040   -3.2655   -1.2664 C   0  0  0  0  0
   -0.4354   -3.3906   -1.6862 N   0  0  0  0  0
   -0.4702   -4.6105   -2.3143 C   0  0  0  0  0
    0.7589   -5.2255   -2.2730 C   0  0  0  0  0
    1.1157   -6.1734   -2.6508 H   0  0  0  0  0
   -1.3783   -4.9840   -2.7644 H   0  0  0  0  0
    1.2043   -2.4206   -0.7228 H   0  0  0  0  0
    3.6483   -3.2144   -0.6130 C   0  0  0  0  0
    3.6465   -2.0206   -1.3344 C   0  0  0  0  0
    4.1639   -0.8587   -0.7616 C   0  0  0  0  0
    4.6831   -0.8908    0.5327 C   0  0  0  0  0
    4.6849   -2.0845    1.2542 C   0  0  0  0  0
    4.1675   -3.2463    0.6813 C   0  0  0  0  0
    4.1732   -4.1720    1.2508 H   0  0  0  0  0
    5.0881   -2.1094    2.2623 H   0  0  0  0  0
    5.0848    0.0141    0.9794 H   0  0  0  0  0
    4.1614    0.0708   -1.3231 H   0  0  0  0  0
    3.2442   -1.9862   -2.3434 H   0  0  0  0  0
    3.0878   -5.7910   -0.4434 C   0  0  0  0  0
    3.7907   -6.9098   -0.8905 C   0  0  0  0  0
    3.8240   -8.0685   -0.1147 C   0  0  0  0  0
    3.1544   -8.1084    1.1084 C   0  0  0  0  0
    2.4516   -6.9896    1.5555 C   0  0  0  0  0
    2.4182   -5.8309    0.7797 C   0  0  0  0  0
    1.8679   -4.9641    1.1360 H   0  0  0  0  0
    1.9310   -7.0202    2.5083 H   0  0  0  0  0
    3.1814   -9.0101    1.7132 H   0  0  0  0  0
    4.3722   -8.9389   -0.4626 H   0  0  0  0  0
    4.3152   -6.8878   -1.8421 H   0  0  0  0  0
  1  2  1  0  0  0
  2  3  2  0  0  0
  2  7  1  0  0  0
  3  4  1  0  0  0
  3 12  1  0  0  0
  4  5  2  0  0  0
  4 11  1  0  0  0
  5  6  1  0  0  0
  5 10  1  0  0  0
  6  7  2  0  0  0
  6  9  1  0  0  0
  7  8  1  0  0  0
 12 13  1  0  0  0
 12 21  1  0  0  0
 12 32  1  0  0  0
 13 14  1  0  0  0
 13 17  1  0  0  0
 14 15  2  0  0  0
 14 20  1  0  0  0
 15 16  1  0  0  0
 16 17  2  0  0  0
 16 19  1  0  0  0
 17 18  1  0  0  0
 21 22  1  0  0  0
 21 26  2  0  0  0
 22 23  2  0  0  0
 22 31  1  0  0  0
 23 24  1  0  0  0
 23 30  1  0  0  0
 24 25  2  0  0  0
 24 29  1  0  0  0
 25 26  1  0  0  0
 25 28  1  0  0  0
 26 27  1  0  0  0
 32 33  2  0  0  0
 32 37  1  0  0  0
 33 34  1  0  0  0
 33 42  1  0  0  0
 34 35  2  0  0  0
 34 41  1  0  0  0
 35 36  1  0  0  0
 35 40  1  0  0  0
 36 37  2  0  0  0
 36 39  1  0  0  0
 37 38  1  0  0  0
M  END
> <s_m_entry_id>
8788

> <s_m_entry_name>
Asp_Fum_test_set_try7.4

> <Pharmacophore-Fit>
36.76

> <Activity>
1.0

> <Cluster ID>
2

$$$$
CHEMBL10390-Test set
XX    ILIB10171908343D

 37 38  0  0  1  0              1 V2000
    6.0713   -4.5242   -0.8259 Cl  0  0  0  0  0
    4.9767   -3.2434   -0.4766 C   0  0  0  0  0
    4.3663   -3.1693    0.7755 C   0  0  0  0  0
    3.4789   -2.1310    1.0584 C   0  0  0  0  0
    3.2018   -1.1668    0.0893 C   0  0  0  0  0
    3.8121   -1.2411   -1.1629 C   0  0  0  0  0
    4.6995   -2.2793   -1.4457 C   0  0  0  0  0
    5.1673   -2.3244   -2.4259 H   0  0  0  0  0
    3.6015   -0.4936   -1.9232 H   0  0  0  0  0
    2.2285   -0.0309    0.3989 C   0  0  0  0  0
    1.8819   -0.0821    1.7946 O   0  0  0  0  0
    2.7131    0.0219    2.2755 H   0  0  0  0  0
    2.9596    1.3235    0.2575 C   0  0  0  0  0
    4.1478    1.3764   -0.0768 O   0  0  0  0  0
    2.1854    2.6150    0.5199 C   0  0  0  0  0
    2.8238    3.3648    1.6845 C   0  0  0  0  0
    2.8171    2.7521    2.5924 H   0  0  0  0  0
    2.2790    4.2908    1.8961 H   0  0  0  0  0
    3.8665    3.6255    1.4718 H   0  0  0  0  0
    2.1663    3.4690   -0.7440 C   0  0  0  0  0
    1.6097    4.3971   -0.5770 H   0  0  0  0  0
    1.6901    2.9319   -1.5712 H   0  0  0  0  0
    3.1796    3.7348   -1.0651 H   0  0  0  0  0
    1.1527    2.3834    0.7891 H   0  0  0  0  0
    0.8933   -0.0268   -0.3940 C   0  0  0  0  0
    0.2668   -1.3904   -0.6083 N   0  0  0  0  0
    0.2799   -2.1125   -1.7692 C   0  0  0  0  0
   -0.3492   -3.2593   -1.6378 N   0  0  0  0  0
   -0.7849   -3.2718   -0.3364 C   0  0  0  0  0
   -0.4149   -2.1230    0.3222 C   0  0  0  0  0
   -0.5719   -1.7770    1.3343 H   0  0  0  0  0
   -1.3430   -4.1073    0.0603 H   0  0  0  0  0
    0.7595   -1.7549   -2.6701 H   0  0  0  0  0
    0.9968    0.4667   -1.3673 H   0  0  0  0  0
    0.1583    0.5864    0.1475 H   0  0  0  0  0
    3.0074   -2.0805    2.0363 H   0  0  0  0  0
    4.5728   -3.9134    1.5406 H   0  0  0  0  0
  1  2  1  0  0  0
  2  3  1  0  0  0
  2  7  2  0  0  0
  3  4  2  0  0  0
  3 37  1  0  0  0
  4  5  1  0  0  0
  4 36  1  0  0  0
  5  6  2  0  0  0
  5 10  1  0  0  0
  6  7  1  0  0  0
  6  9  1  0  0  0
  7  8  1  0  0  0
 10 11  1  0  0  0
 10 13  1  0  0  0
 10 25  1  0  0  0
 11 12  1  0  0  0
 13 14  2  0  0  0
 13 15  1  0  0  0
 15 16  1  0  0  0
 15 20  1  0  0  0
 15 24  1  0  0  0
 16 17  1  0  0  0
 16 18  1  0  0  0
 16 19  1  0  0  0
 20 21  1  0  0  0
 20 22  1  0  0  0
 20 23  1  0  0  0
 25 26  1  0  0  0
 25 34  1  0  0  0
 25 35  1  0  0  0
 26 27  1  0  0  0
 26 30  1  0  0  0
 27 28  2  0  0  0
 27 33  1  0  0  0
 28 29  1  0  0  0
 29 30  2  0  0  0
 29 32  1  0  0  0
 30 31  1  0  0  0
M  END
> <s_m_entry_id>
8794

> <s_m_entry_name>
Asp_Fum_test_set_try7.10

> <Pharmacophore-Fit>
55.26

> <Activity>
1.0

> <Cluster ID>
8

$$$$
CHEMBL10167-Training set
XX    ILIB10171908343D

 36 37  0  0  1  0              1 V2000
    3.5032   -0.0381   -2.4622 Cl  0  0  0  0  0
    3.8141   -1.2035   -1.2274 C   0  0  0  0  0
    3.1918   -1.1231    0.0184 C   0  0  0  0  0
    3.4622   -2.0805    0.9961 C   0  0  0  0  0
    4.3547   -3.1183    0.7281 C   0  0  0  0  0
    4.9770   -3.1987   -0.5177 C   0  0  0  0  0
    6.0795   -4.4783   -0.8475 Cl  0  0  0  0  0
    4.7067   -2.2413   -1.4954 C   0  0  0  0  0
    5.1923   -2.3059   -2.4669 H   0  0  0  0  0
    4.5564   -3.8569    1.4996 H   0  0  0  0  0
    2.9812   -2.0281    1.9695 H   0  0  0  0  0
    2.2062   -0.0045    0.3513 C   0  0  0  0  0
    1.8673   -0.0826    1.7476 O   0  0  0  0  0
    2.6996    0.0238    2.2260 H   0  0  0  0  0
    2.9197    1.3610    0.2284 C   0  0  0  0  0
    2.5148    2.2252   -0.5562 O   0  0  0  0  0
    4.1352    1.6446    1.1105 C   0  0  0  0  0
    5.3569    1.8921    0.2315 C   0  0  0  0  0
    5.5663    1.0206   -0.3980 H   0  0  0  0  0
    6.2429    2.0890    0.8439 H   0  0  0  0  0
    5.2066    2.7496   -0.4337 H   0  0  0  0  0
    3.8494    2.8427    2.0105 C   0  0  0  0  0
    4.7079    3.0574    2.6554 H   0  0  0  0  0
    2.9825    2.6513    2.6520 H   0  0  0  0  0
    3.6321    3.7428    1.4249 H   0  0  0  0  0
    4.3434    0.7827    1.7481 H   0  0  0  0  0
    0.8670   -0.0042   -0.4349 C   0  0  0  0  0
    0.2563   -1.3718   -0.6683 N   0  0  0  0  0
   -0.3807   -2.0198    0.3188 N   0  0  0  0  0
   -0.7454   -3.1401   -0.3083 C   0  0  0  0  0
   -0.3783   -3.2335   -1.6202 N   0  0  0  0  0
    0.2534   -2.0997   -1.8172 C   0  0  0  0  0
    0.7133   -1.7684   -2.7375 H   0  0  0  0  0
   -1.2945   -3.9134    0.2078 H   0  0  0  0  0
    0.9594    0.5063   -1.4005 H   0  0  0  0  0
    0.1272    0.5910    0.1201 H   0  0  0  0  0
  1  2  1  0  0  0
  2  3  2  0  0  0
  2  8  1  0  0  0
  3  4  1  0  0  0
  3 12  1  0  0  0
  4  5  2  0  0  0
  4 11  1  0  0  0
  5  6  1  0  0  0
  5 10  1  0  0  0
  6  7  1  0  0  0
  6  8  2  0  0  0
  8  9  1  0  0  0
 12 13  1  0  0  0
 12 15  1  0  0  0
 12 27  1  0  0  0
 13 14  1  0  0  0
 15 16  2  0  0  0
 15 17  1  0  0  0
 17 18  1  0  0  0
 17 22  1  0  0  0
 17 26  1  0  0  0
 18 19  1  0  0  0
 18 20  1  0  0  0
 18 21  1  0  0  0
 22 23  1  0  0  0
 22 24  1  0  0  0
 22 25  1  0  0  0
 27 28  1  0  0  0
 27 35  1  0  0  0
 27 36  1  0  0  0
 28 29  1  0  0  0
 28 32  1  0  0  0
 29 30  2  0  0  0
 30 31  1  0  0  0
 30 34  1  0  0  0
 31 32  2  0  0  0
 32 33  1  0  0  0
M  END
> <s_m_entry_id>
8792

> <s_m_entry_name>
Asp_Fum_test_set_try7.8

> <Pharmacophore-Fit>
55.28

> <Activity>
1.0

> <Cluster ID>
8

$$$$
Bifonazole-Test set
XX    ILIB10171908343D

 42 45  0  0  1  0              1 V2000
    1.5023    0.2632    0.6324 N   0  0  0  0  0
    1.8295    0.7393    1.8716 C   0  0  0  0  0
    0.8302    0.6247    2.7180 N   0  0  0  0  0
   -0.1806    0.0493    1.9896 C   0  0  0  0  0
    0.2127   -0.1844    0.6930 C   0  0  0  0  0
   -0.2949   -0.6142   -0.1593 H   0  0  0  0  0
   -1.1403   -0.1675    2.4356 H   0  0  0  0  0
    2.8025    1.1546    2.0958 H   0  0  0  0  0
    2.3951    0.2367   -0.5705 C   0  0  0  0  0
    3.2971   -0.9494   -0.6324 C   0  0  0  0  0
    3.1421   -1.9918    0.2814 C   0  0  0  0  0
    3.9855   -3.1013    0.2233 C   0  0  0  0  0
    4.9839   -3.1683   -0.7485 C   0  0  0  0  0
    5.8587   -4.3192   -0.8088 C   0  0  0  0  0
    7.0507   -4.3283   -0.0845 C   0  0  0  0  0
    7.8937   -5.4381   -0.1428 C   0  0  0  0  0
    7.5446   -6.5388   -0.9254 C   0  0  0  0  0
    6.3526   -6.5296   -1.6497 C   0  0  0  0  0
    5.5096   -5.4198   -1.5914 C   0  0  0  0  0
    4.5837   -5.4281   -2.1617 H   0  0  0  0  0
    6.0799   -7.3872   -2.2578 H   0  0  0  0  0
    8.2000   -7.4037   -0.9696 H   0  0  0  0  0
    8.8210   -5.4451    0.4225 H   0  0  0  0  0
    7.3357   -3.4779    0.5304 H   0  0  0  0  0
    5.1389   -2.1258   -1.6622 C   0  0  0  0  0
    4.2955   -1.0164   -1.6042 C   0  0  0  0  0
    4.4227   -0.2094   -2.3208 H   0  0  0  0  0
    5.9120   -2.1636   -2.4260 H   0  0  0  0  0
    3.8526   -3.9056    0.9430 H   0  0  0  0  0
    2.3672   -1.9477    1.0422 H   0  0  0  0  0
    1.6149    0.6003   -1.8462 C   0  0  0  0  0
    1.1931   -0.4056   -2.7157 C   0  0  0  0  0
    0.4861   -0.0767   -3.8722 C   0  0  0  0  0
    0.2009    1.2582   -4.1594 C   0  0  0  0  0
    0.6225    2.2641   -3.2899 C   0  0  0  0  0
    1.3296    1.9352   -2.1334 C   0  0  0  0  0
    1.6543    2.7256   -1.4619 H   0  0  0  0  0
    0.3996    3.3034   -3.5128 H   0  0  0  0  0
   -0.3508    1.5143   -5.0592 H   0  0  0  0  0
    0.1570   -0.8602   -4.5483 H   0  0  0  0  0
    1.4110   -1.4483   -2.5002 H   0  0  0  0  0
    3.0464    1.1199   -0.3977 H   0  0  0  0  0
  1  2  1  0  0  0
  1  5  1  0  0  0
  1  9  1  0  0  0
  2  3  2  0  0  0
  2  8  1  0  0  0
  3  4  1  0  0  0
  4  5  2  0  0  0
  4  7  1  0  0  0
  5  6  1  0  0  0
  9 10  1  0  0  0
  9 31  1  0  0  0
  9 42  1  0  0  0
 10 11  1  0  0  0
 10 26  2  0  0  0
 11 12  2  0  0  0
 11 30  1  0  0  0
 12 13  1  0  0  0
 12 29  1  0  0  0
 13 14  1  0  0  0
 13 25  2  0  0  0
 14 15  1  0  0  0
 14 19  2  0  0  0
 15 16  2  0  0  0
 15 24  1  0  0  0
 16 17  1  0  0  0
 16 23  1  0  0  0
 17 18  2  0  0  0
 17 22  1  0  0  0
 18 19  1  0  0  0
 18 21  1  0  0  0
 19 20  1  0  0  0
 25 26  1  0  0  0
 25 28  1  0  0  0
 26 27  1  0  0  0
 31 32  2  0  0  0
 31 36  1  0  0  0
 32 33  1  0  0  0
 32 41  1  0  0  0
 33 34  2  0  0  0
 33 40  1  0  0  0
 34 35  1  0  0  0
 34 39  1  0  0  0
 35 36  2  0  0  0
 35 38  1  0  0  0
 36 37  1  0  0  0
M  END
> <s_m_entry_id>
8785

> <s_m_entry_name>
Asp_Fum_test_set_try7.1

> <Pharmacophore-Fit>
43.48

> <Activity>
1.0

> <Cluster ID>
6

$$$$
CHEMBL10220-Training set
XX    ILIB10171908343D

 40 43  0  0  1  0              1 V2000
    2.3358   -2.6701    2.3771 Cl  0  0  0  0  0
    3.3410   -2.4578    0.9899 C   0  0  0  0  0
    3.1745   -1.3692    0.1339 C   0  0  0  0  0
    4.0031   -1.2237   -0.9788 C   0  0  0  0  0
    4.9984   -2.1667   -1.2352 C   0  0  0  0  0
    5.1649   -3.2553   -0.3791 C   0  0  0  0  0
    6.3918   -4.4195   -0.6968 Cl  0  0  0  0  0
    4.3363   -3.4008    0.7335 C   0  0  0  0  0
    4.4680   -4.2501    1.4007 H   0  0  0  0  0
    5.6363   -2.0410   -2.1063 H   0  0  0  0  0
    3.8829   -0.3781   -1.6511 H   0  0  0  0  0
    2.1110   -0.3249    0.3776 C   0  0  0  0  0
    1.8849   -0.1071    1.7771 O   0  0  0  0  0
    0.5836    0.4714    1.8452 C   0  0  0  0  0
   -0.1336    0.2390    0.6316 O   0  0  0  0  0
    0.7032   -0.6246   -0.1749 C   0  0  0  0  0
    0.1951   -2.0486    0.1235 C   0  0  0  0  0
   -1.0142   -2.3601   -0.6216 N   0  0  0  0  0
   -0.9718   -3.1491   -1.7060 N   0  0  0  0  0
   -2.2593   -3.1653   -2.0575 C   0  0  0  0  0
   -3.1011   -2.4392   -1.2646 N   0  0  0  0  0
   -2.2831   -1.9424   -0.3660 C   0  0  0  0  0
   -2.5463   -1.2961    0.4594 H   0  0  0  0  0
   -2.5939   -3.7225   -2.9196 H   0  0  0  0  0
    0.9596   -2.7840   -0.1381 H   0  0  0  0  0
   -0.0196   -2.1566    1.1893 H   0  0  0  0  0
    0.5750   -0.2146   -1.6388 C   0  0  0  0  0
    0.1487    1.0723   -1.9673 C   0  0  0  0  0
    0.0311    1.4477   -3.3055 C   0  0  0  0  0
    0.3398    0.5363   -4.3153 C   0  0  0  0  0
    0.7662   -0.7505   -3.9868 C   0  0  0  0  0
    0.8838   -1.1260   -2.6486 C   0  0  0  0  0
    1.2166   -2.1308   -2.4021 H   0  0  0  0  0
    1.0076   -1.4600   -4.7730 H   0  0  0  0  0
    0.2496    0.8289   -5.3573 H   0  0  0  0  0
   -0.2999    2.4500   -3.5608 H   0  0  0  0  0
   -0.0942    1.7890   -1.1872 H   0  0  0  0  0
    0.6724    1.5506    2.0036 H   0  0  0  0  0
    0.0358    0.0322    2.6839 H   0  0  0  0  0
    2.4919    0.6432   -0.0316 H   0  0  0  0  0
  1  2  1  0  0  0
  2  3  2  0  0  0
  2  8  1  0  0  0
  3  4  1  0  0  0
  3 12  1  0  0  0
  4  5  2  0  0  0
  4 11  1  0  0  0
  5  6  1  0  0  0
  5 10  1  0  0  0
  6  7  1  0  0  0
  6  8  2  0  0  0
  8  9  1  0  0  0
 12 13  1  0  0  0
 12 16  1  0  0  0
 12 40  1  0  0  0
 13 14  1  0  0  0
 14 15  1  0  0  0
 14 38  1  0  0  0
 14 39  1  0  0  0
 15 16  1  0  0  0
 16 17  1  0  0  0
 16 27  1  0  0  0
 17 18  1  0  0  0
 17 25  1  0  0  0
 17 26  1  0  0  0
 18 19  1  0  0  0
 18 22  1  0  0  0
 19 20  2  0  0  0
 20 21  1  0  0  0
 20 24  1  0  0  0
 21 22  2  0  0  0
 22 23  1  0  0  0
 27 28  2  0  0  0
 27 32  1  0  0  0
 28 29  1  0  0  0
 28 37  1  0  0  0
 29 30  2  0  0  0
 29 36  1  0  0  0
 30 31  1  0  0  0
 30 35  1  0  0  0
 31 32  2  0  0  0
 31 34  1  0  0  0
 32 33  1  0  0  0
M  END
> <s_m_entry_id>
8793

> <s_m_entry_name>
Asp_Fum_test_set_try7.9

> <Pharmacophore-Fit>
54.47

> <Activity>
1.0

> <Cluster ID>
8

$$$$
